# Supplementary material for: Rapid multi-directed cholinergic transmission in the central nervous system
Source: Nat Commun. 2021 Mar 2;12:1374. doi: 10.1038/s41467-021-21680-9 (PMC7925691; doi:10.1038/s41467-021-21680-9)
Supplement: Supplementary file 4 — Source Data [file 41467_2021_21680_MOESM4_ESM.xlsx]

## Sheet: Figure 1f
Cell #		Touch	0.1-1.0	1.0-2.0	>2	separate contact same varicosity
6964	DR	25	15	17	24	2
6993	D	3	0	3	2	0
7099	UR	7	2	5	3	2
7014	DR	6	2	5	3	2
7009	DL	5	4	4	1	0
7079	UR	17	5	16	11	0
							GRAND TOTAL
TOTALS		63	28	50	44	6	191
Percentage		33	15	26	23	3
	cumulative	33	48	74	97

## Sheet: Figure 1g
pref. direction of peripherally contacting DSGC	no. of contacts	fraction
0	15	0.130435
90	28	0.243478
180	37	0.321739
270	35	0.304348
Total contacts	115

## Sheet: Figure 2b
time (ms)	cell1 (pA)	cell2 (pA)
0	0.27047	0.268219
0.1	0.156029	0.0726624
0.2	0.031105	-0.173401
0.3	-0.0931015	-0.452301
0.4	-0.208061	-0.743958
0.5	-0.309029	-1.03387
0.6	-0.394592	-1.30411
0.7	-0.465256	-1.54358
0.8	-0.523651	-1.74368
0.9	-0.573273	-1.89914
1	-0.61644	-2.00858
1.1	-0.656204	-2.07471
1.2	-0.696312	-2.10272
1.3	-0.741005	-2.1026
1.4	-0.79541	-2.08417
1.5	-0.866005	-2.061
1.6	-0.957832	-2.04495
1.7	-1.07471	-2.04645
1.8	-1.21576	-2.07086
1.9	-1.3752	-2.11823
2	-1.54262	-2.18143
2.1	-1.70278	-2.24695
2.2	-1.83823	-2.29681
2.3	-1.9333	-2.31421
2.4	-1.97501	-2.2825
2.5	-1.95724	-2.19394
2.6	-1.88165	-2.04926
2.7	-1.75753	-1.85748
2.8	-1.59984	-1.63446
2.9	-1.42569	-1.39948
3	-1.25256	-1.17273
3.1	-1.09408	-0.967316
3.2	-0.957901	-0.792297
3.3	-0.845924	-0.648407
3.4	-0.754486	-0.532349
3.5	-0.677086	-0.437286
3.6	-0.607689	-0.357697
3.7	-0.542023	-0.289978
3.8	-0.48027	-0.231628
3.9	-0.426247	-0.182831
4	-0.387672	-0.142975
4.1	-0.372246	-0.1091
4.2	-0.386757	-0.0751038
4.3	-0.434326	-0.0336609
4.4	-0.514404	0.0227356
4.5	-0.621162	0.10083
4.6	-0.746574	0.203339
4.7	-0.880173	0.329376
4.8	-1.01122	0.474548
4.9	-1.12904	0.631805
5	-1.22486	0.793793
5.1	-1.29171	0.953979
5.2	-1.32494	1.1069
5.3	-1.32308	1.24979
5.4	-1.28787	1.38101
5.5	-1.2247	1.49976
5.6	-1.14143	1.60516
5.7	-1.0487	1.69577
5.8	-0.95607	1.76932
5.9	-0.871353	1.82593
6	-0.799728	1.86673
6.1	-0.741646	1.89661
6.2	-0.693695	1.92307
6.3	-0.649971	1.9549
6.4	-0.6026	2.00043
6.5	-0.544991	2.06351
6.6	-0.471436	2.14465
6.7	-0.379417	2.23688
6.8	-0.270905	2.3299
6.9	-0.151131	2.40979
7	-0.0298767	2.46478
7.1	0.0796814	2.48453
7.2	0.163239	2.46353
7.3	0.206688	2.40359
7.4	0.199608	2.31024
7.5	0.135635	2.19373
7.6	0.0166931	2.06656
7.7	-0.148994	1.94327
7.8	-0.346169	1.83511
7.9	-0.554787	1.75262
8	-0.753708	1.70044
8.1	-0.923065	1.67773
8.2	-1.04674	1.67789
8.3	-1.1153	1.69052
8.4	-1.12577	1.70349
8.5	-1.08266	1.70676
8.6	-0.995438	1.69525
8.7	-0.876625	1.67026
8.8	-0.738602	1.6394
8.9	-0.592468	1.6152
9	-0.444321	1.61218
9.1	-0.296753	1.64377
9.2	-0.149925	1.71796
9.3	-0.00295258	1.83542
9.4	0.144638	1.9902
9.5	0.289764	2.16888
9.6	0.427536	2.35553
9.7	0.551041	2.53183
9.8	0.654213	2.685
9.9	0.732307	2.80515
10	0.784233	2.89047
10.1	0.813103	2.9455
10.2	0.82563	2.97791
10.3	0.832054	2.99728
10.4	0.844437	3.01074
10.5	0.874809	3.02158
10.6	0.933067	3.02817
10.7	1.02468	3.02383
10.8	1.1508	3.00238
10.9	1.30641	2.95535
11	1.48125	2.87784
11.1	1.66335	2.76846
11.2	1.8381	2.62866
11.3	1.9932	2.4632
11.4	2.11864	2.27933
11.5	2.20882	2.08517
11.6	2.26237	1.89001
11.7	2.28287	1.70337
11.8	2.27773	1.5365
11.9	2.25706	1.40057
12	2.23238	1.30496
12.1	2.21338	1.25653
12.2	2.2078	1.25821
12.3	2.21849	1.30573
12.4	2.24394	1.39166
12.5	2.27878	1.50397
12.6	2.31606	1.62994
12.7	2.34784	1.75732
12.8	2.36886	1.87576
12.9	2.37651	1.9783
13	2.3716	2.06128
13.1	2.35704	2.12476
13.2	2.33842	2.17059
13.3	2.32072	2.20584
13.4	2.30694	2.23788
13.5	2.29927	2.27557
13.6	2.29738	2.32755
13.7	2.29889	2.39932
13.8	2.30151	2.49219
13.9	2.30211	2.60452
14	2.29836	2.72998
14.1	2.28821	2.8598
14.2	2.26939	2.9826
14.3	2.23965	3.08771
14.4	2.19678	3.16327
14.5	2.13825	3.20016
14.6	2.06336	3.19214
14.7	1.97302	3.13632
14.8	1.87132	3.03726
14.9	1.76517	2.90555
15	1.663	2.7587
15.1	1.57349	2.61847
15.2	1.50362	2.50925
15.3	1.4572	2.45312
15.4	1.43498	2.46841
15.5	1.43452	2.564
15.6	1.45092	2.74075
15.7	1.4791	2.98846
15.8	1.51432	3.28922
15.9	1.55076	3.616
16	1.58326	3.93958
16.1	1.60476	4.22943
16.2	1.60732	4.45935
16.3	1.58414	4.60803
16.4	1.52766	4.66486
16.5	1.43485	4.62878
16.6	1.30524	4.50714
16.7	1.14327	4.31622
16.8	0.956329	4.07666
16.9	0.75341	3.8107
17	0.544701	3.54074
17.1	0.340904	3.28784
17.2	0.149071	3.06458
17.3	-0.0235748	2.88391
17.4	-0.172516	2.74997
17.5	-0.295708	2.66397
17.6	-0.393646	2.62268
17.7	-0.468369	2.62115
17.8	-0.523537	2.65485
17.9	-0.561874	2.71732
18	-0.58474	2.80545
18.1	-0.591682	2.91663
18.2	-0.580032	3.04578
18.3	-0.546333	3.18427
18.4	-0.487816	3.31686
18.5	-0.40345	3.4252
18.6	-0.296265	3.487
18.7	-0.172722	3.48239
18.8	-0.0422592	3.40033
18.9	0.0850296	3.2431
19	0.199905	3.02441
19.1	0.295097	2.77051
19.2	0.368073	2.51227
19.3	0.418823	2.28098
19.4	0.4506	2.0993
19.5	0.468185	1.98026
19.6	0.477417	1.92432
19.7	0.482834	1.9248
19.8	0.490486	1.96765
19.9	0.505028	2.03839
20	0.530617	2.12439
20.1	0.571526	2.21643
20.2	0.630432	2.31104
20.3	0.707062	2.40735
20.4	0.798035	2.50595
20.5	0.896355	2.60718
20.6	0.994278	2.71207
20.7	1.08221	2.81705
20.8	1.15416	2.92023
20.9	1.20648	3.02026
21	1.24174	3.11703
21.1	1.26578	3.21307
21.2	1.287	3.31253
21.3	1.31393	3.42001
21.4	1.35248	3.53613
21.5	1.40397	3.65839
21.6	1.46553	3.78009
21.7	1.53004	3.89072
21.8	1.58765	3.9794
21.9	1.62914	4.0372
22	1.64732	4.06149
22.1	1.63887	4.05264
22.2	1.60279	4.01828
22.3	1.5424	3.96497
22.4	1.46175	3.89908
22.5	1.36549	3.82449
22.6	1.2579	3.74002
22.7	1.14345	3.64322
22.8	1.02552	3.53137
22.9	0.908348	3.40314
23	0.796555	3.25912
23.1	0.697159	3.10141
23.2	0.616806	2.9324
23.3	0.561874	2.75287
23.4	0.537849	2.56223
23.5	0.545341	2.35608
23.6	0.580856	2.1322
23.7	0.635933	1.88794
23.8	0.697166	1.62631
23.9	0.748924	1.35461
24	0.775711	1.08481
24.1	0.765755	0.833191
24.2	0.712074	0.615204
24.3	0.616348	0.444794
24.4	0.486191	0.329895
24.5	0.334969	0.272339
24.6	0.178978	0.269287
24.7	0.0345001	0.312073
24.8	-0.0854797	0.390442
24.9	-0.172859	0.493408
25	-0.226158	0.611298
25.1	-0.249298	0.735382
25.2	-0.250343	0.858459
25.3	-0.238976	0.975494
25.4	-0.224602	1.08154
25.5	-0.2117	1.17902
25.6	-0.200851	1.26846
25.7	-0.187637	1.358
25.8	-0.163857	1.4592
25.9	-0.121048	1.58334
26	-0.0529709	1.74222
26.1	0.0416718	1.94107
26.2	0.159348	2.18033
26.3	0.290985	2.45169
26.4	0.423599	2.7406
26.5	0.543121	3.02841
26.6	0.637199	3.29535
26.7	0.697121	3.52411
26.8	0.718689	3.70395
26.9	0.704018	3.83194
27	0.660133	3.91013
27.1	0.597664	3.94443
27.2	0.529579	3.94162
27.3	0.468452	3.90826
27.4	0.423996	3.84592
27.5	0.402245	3.75446
27.6	0.406334	3.63486
27.7	0.435043	3.48932
27.8	0.486198	3.32437
27.9	0.555634	3.15207
28	0.639679	2.98734
28.1	0.734367	2.84665
28.2	0.834633	2.74368
28.3	0.935524	2.68567
28.4	1.03111	2.67166
28.5	1.11517	2.69446
28.6	1.18247	2.73865
28.7	1.23009	2.78745
28.8	1.257	2.82364
28.9	1.26598	2.83273
29	1.26189	2.80859
29.1	1.25169	2.75024
29.2	1.24239	2.66425
29.3	1.24036	2.56268
29.4	1.25061	2.46024
29.5	1.27496	2.37216
29.6	1.31124	2.31009
29.7	1.35488	2.28244
29.8	1.39824	2.29245
29.9	1.43209	2.33597
30	1.44901	2.40753
30.1	1.44291	2.49759
30.2	1.41163	2.59494
30.3	1.35657	2.68881
30.4	1.28272	2.77115
30.5	1.19839	2.83786
30.6	1.11152	2.88678
30.7	1.03183	2.91861
30.8	0.967674	2.93692
30.9	0.925049	2.9444
31	0.907211	2.94397
31.1	0.914108	2.93845
31.2	0.942047	2.9314
31.3	0.984871	2.92645
31.4	1.03362	2.92664
31.5	1.07931	2.93387
31.6	1.11429	2.94696
31.7	1.13116	2.96158
31.8	1.12537	2.97006
31.9	1.09531	2.96243
32	1.04069	2.93002
32.1	0.96563	2.86777
32.2	0.878456	2.77661
32.3	0.789658	2.66431
32.4	0.71376	2.54453
32.5	0.665085	2.43503
32.6	0.655373	2.35397
32.7	0.690628	2.3161
32.8	0.769249	2.32742
32.9	0.883667	2.38779
33	1.01936	2.4873
33.1	1.15996	2.60904
33.2	1.28891	2.73471
33.3	1.39178	2.84702
33.4	1.45779	2.93292
33.5	1.48001	2.9877
33.6	1.45589	3.01355
33.7	1.38441	3.0195
33.8	1.26822	3.01645
33.9	1.11204	3.01495
34	0.923523	3.02502
34.1	0.711746	3.04984
34.2	0.489388	3.0899
34.3	0.270218	3.14346
34.4	0.0677338	3.20697
34.5	-0.105301	3.27896
34.6	-0.24025	3.35928
34.7	-0.333282	3.45078
34.8	-0.385757	3.55835
34.9	-0.402733	3.68542
35	-0.3909	3.83304
35.1	-0.356201	3.99878
35.2	-0.302368	4.17438
35.3	-0.230377	4.3486
35.4	-0.139389	4.50784
35.5	-0.0297775	4.63885
35.6	0.0960312	4.7309
35.7	0.231323	4.77914
35.8	0.365608	4.78299
35.9	0.487823	4.74686
36	0.5886	4.68094
36.1	0.662354	4.59601
36.2	0.709312	4.50629
36.3	0.732719	4.42352
36.4	0.738373	4.35983
36.5	0.731544	4.32315
36.6	0.71402	4.31714
36.7	0.686447	4.34048
36.8	0.647095	4.38657
36.9	0.595139	4.44452
37	0.532692	4.50052
37.1	0.467102	4.54129
37.2	0.407707	4.55466
37.3	0.366508	4.53391
37.4	0.35582	4.47711
37.5	0.383011	4.38922
37.6	0.450012	4.27933
37.7	0.552414	4.16089
37.8	0.679596	4.04526
37.9	0.817345	3.94208
38	0.950455	3.85593
38.1	1.06629	3.78809
38.2	1.15619	3.73462
38.3	1.2157	3.69205
38.4	1.24615	3.65652
38.5	1.25177	3.62784
38.6	1.23944	3.60745
38.7	1.21596	3.60016
38.8	1.18819	3.61154
38.9	1.16125	3.64594
39	1.13821	3.70566
39.1	1.12155	3.79239
39.2	1.11353	3.90372
39.3	1.11523	4.03625
39.4	1.12852	4.18484
39.5	1.15554	4.34329
39.6	1.19612	4.50281
39.7	1.25	4.65591
39.8	1.31453	4.79483
39.9	1.3848	4.91132
40	1.45514	4.99933
40.1	1.52004	5.05176
40.2	1.576	5.0636
40.3	1.62062	5.03049
40.4	1.65324	4.94937
40.5	1.6736	4.81982
40.6	1.6811	4.64642
40.7	1.67267	4.43515
40.8	1.64272	4.1972
40.9	1.5863	3.94699
41	1.49859	3.69897
41.1	1.37866	3.46667
41.2	1.23175	3.26178
41.3	1.06977	3.09052
41.4	0.91021	2.95297
41.5	0.77282	2.84424
41.6	0.676781	2.75674
41.7	0.635841	2.6799
41.8	0.654617	2.60446
41.9	0.727364	2.52496
42	0.839569	2.44238
42.1	0.970512	2.36011
42.2	1.09867	2.29147
42.3	1.20629	2.24478
42.4	1.28394	2.22916
42.5	1.32974	2.24747
42.6	1.35106	2.29559
42.7	1.35912	2.36459
42.8	1.36646	2.44235
42.9	1.3816	2.51688
43	1.40865	2.58011
43.1	1.44463	2.62744
43.2	1.48193	2.66061
43.3	1.51044	2.68457
43.4	1.52143	2.70734
43.5	1.50769	2.7381
43.6	1.46616	2.78519
43.7	1.39966	2.85773
43.8	1.31387	2.96182
43.9	1.21705	3.09879
44	1.11817	3.26459
44.1	1.02442	3.4491
44.2	0.93988	3.63657
44.3	0.863991	3.80722
44.4	0.793015	3.94113
44.5	0.719604	4.02194
44.6	0.635323	4.03787
44.7	0.531754	3.98441
44.8	0.404251	3.86578
44.9	0.251404	3.69135
45	0.0759811	3.47382
45.1	-0.115036	3.23154
45.2	-0.310516	2.98129
45.3	-0.497063	2.73825
45.4	-0.659172	2.51471
45.5	-0.782005	2.31924
45.6	-0.854179	2.15515
45.7	-0.868866	2.02625
45.8	-0.826195	1.93396
45.9	-0.732521	1.87958
46	-0.598808	1.8674
46.1	-0.437721	1.89792
46.2	-0.26059	1.97116
46.3	-0.0754013	2.08344
46.4	0.11274	2.22583
46.5	0.302979	2.38739
46.6	0.494362	2.5545
46.7	0.685646	2.71512
46.8	0.871803	2.86014
46.9	1.04612	2.98434
47	1.19936	3.08765
47.1	1.32089	3.17169
47.2	1.40217	3.24146
47.3	1.43718	3.30063
47.4	1.42344	3.35101
47.5	1.36295	3.39142
47.6	1.26212	3.41788
47.7	1.1311	3.42554
47.8	0.981361	3.4079
47.9	0.825859	3.36243
48	0.676483	3.28958
48.1	0.542931	3.19427
48.2	0.430565	3.08551
48.3	0.342529	2.97699
48.4	0.276405	2.88217
48.5	0.227844	2.81339
48.6	0.190865	2.78186
48.7	0.159775	2.79208
48.8	0.131317	2.84454
48.9	0.105644	2.93451
49	0.0860825	3.05243
49.1	0.0782013	3.18619
49.2	0.0874481	3.32266
49.3	0.117348	3.44858
49.4	0.165497	3.55383
49.5	0.225479	3.63101
49.6	0.28624	3.67767
49.7	0.335518	3.6947
49.8	0.362442	3.68646
49.9	0.359283	3.6572
50	0.324097	3.61383
50.1	0.259949	3.561
50.2	0.173767	3.50189
50.3	0.074295	3.43744
50.4	-0.0301361	3.36819
50.5	-0.133163	3.29187
50.6	-0.230377	3.20789
50.7	-0.318718	3.11563
50.8	-0.396507	3.01425
50.9	-0.462135	2.90768
51	-0.513512	2.80164
51.1	-0.548073	2.70499
51.2	-0.562973	2.62723
51.3	-0.558327	2.57712
51.4	-0.535851	2.56046
51.5	-0.500175	2.57745
51.6	-0.457787	2.62354
51.7	-0.415771	2.6886
51.8	-0.379333	2.76224
51.9	-0.352394	2.83289
52	-0.336655	2.89108
52.1	-0.33297	2.93192
52.2	-0.342018	2.95132
52.3	-0.3647	2.94882
52.4	-0.402367	2.92474
52.5	-0.456322	2.88129
52.6	-0.526443	2.82162
52.7	-0.609467	2.75116
52.8	-0.698196	2.67538
52.9	-0.783218	2.60074
53	-0.852928	2.53162
53.1	-0.897141	2.47235
53.2	-0.907204	2.42511
53.3	-0.880302	2.39285
53.4	-0.817841	2.37689
53.5	-0.727112	2.38083
53.6	-0.617928	2.41071
53.7	-0.501251	2.47083
53.8	-0.385818	2.56418
53.9	-0.275925	2.69186
54	-0.173042	2.84793
54.1	-0.0746994	3.02206
54.2	0.0227737	3.19806
54.3	0.122581	3.35635
54.4	0.225349	3.47873
54.5	0.329468	3.5499
54.6	0.430679	3.56039
54.7	0.523857	3.50647
54.8	0.604095	3.39081
54.9	0.666924	3.22131
55	0.708405	3.00891
55.1	0.725609	2.76776
55.2	0.716232	2.51492
55.3	0.679932	2.26984
55.4	0.617294	2.05386
55.5	0.531723	1.88669
55.6	0.429665	1.78647
55.7	0.321648	1.76389
55.8	0.220985	1.823
55.9	0.142891	1.9581
56	0.101509	2.15369
56.1	0.10701	2.38867
56.2	0.163887	2.63626
56.3	0.269844	2.86783
56.4	0.416245	3.05637
56.5	0.590752	3.17932
56.6	0.78096	3.22
56.7	0.977509	3.17148
56.8	1.17458	3.03497
56.9	1.37032	2.82205
57	1.56532	2.55203
57.1	1.75867	2.24927
57.2	1.94803	1.94003
57.3	2.126	1.647
57.4	2.28277	1.38928
57.5	2.40607	1.18015
57.6	2.48462	1.0275
57.7	2.50971	0.935516
57.8	2.47845	0.905945
57.9	2.39337	0.937317
58	2.26404	1.02673
58.1	2.10351	1.16513
58.2	1.92816	1.34006
58.3	1.75452	1.53174
58.4	1.59755	1.72134
58.5	1.46832	1.88806
58.6	1.37431	2.01736
58.7	1.31773	2.10309
58.8	1.2958	2.14743
58.9	1.30114	2.16068
59	1.32262	2.15524
59.1	1.34705	2.14331
59.2	1.3605	2.13104
59.3	1.35152	2.12027
59.4	1.31332	2.10556
59.5	1.24516	2.07892
59.6	1.15116	2.03442
59.7	1.04091	1.96893
59.8	0.92524	1.88474
59.9	0.814621	1.79034
60	0.716515	1.69714
60.1	0.635284	1.61731
60.2	0.57135	1.56085
60.3	0.523018	1.53354
60.4	0.488113	1.53461
60.5	0.465347	1.56143
60.6	0.455605	1.60681
60.7	0.461494	1.66373
60.8	0.485809	1.72531
60.9	0.530106	1.78452
61	0.592262	1.83298
61.1	0.665611	1.86191
61.2	0.737541	1.86029
61.3	0.792587	1.81943
61.4	0.81192	1.73184
61.5	0.778488	1.59503
61.6	0.676689	1.41348
61.7	0.4963	1.19757
61.8	0.234062	0.962158
61.9	-0.10379	0.724609
62	-0.50209	0.500488
62.1	-0.935555	0.302155
62.2	-1.3717	0.138306
62.3	-1.7738	0.0116577
62.4	-2.10764	-0.0803528
62.5	-2.34567	-0.142487
62.6	-2.47172	-0.179993
62.7	-2.48399	-0.197571
62.8	-2.39371	-0.197968
62.9	-2.22319	-0.180817
63	-2.00103	-0.145264
63.1	-1.75842	-0.0911255
63.2	-1.52473	-0.0210571
63.3	-1.32571	0.0608521
63.4	-1.18118	0.14444
63.5	-1.10431	0.219269
63.6	-1.1009	0.273407
63.7	-1.17059	0.297607
63.8	-1.30568	0.288177
63.9	-1.49364	0.24585
64	-1.71726	0.180481
64.1	-1.95846	0.105835
64.2	-2.20013	0.0389709
64.3	-2.42606	-0.00274658
64.4	-2.62569	-0.00601196
64.5	-2.79075	0.0352478
64.6	-2.91688	0.118835
64.7	-3.00364	0.232025
64.8	-3.05193	0.35849
64.9	-3.0648	0.476776
65	-3.04698	0.567383
65.1	-3.00466	0.616547
65.2	-2.94395	0.61795
65.3	-2.87005	0.576019
65.4	-2.7858	0.503754
65.5	-2.6906	0.421997
65.6	-2.58022	0.356201
65.7	-2.44778	0.333252
65.8	-2.28753	0.376068
65.9	-2.09723	0.499268
66	-1.88021	0.706146
66.1	-1.64703	0.986206
66.2	-1.41319	1.31851
66.3	-1.19676	1.67276
66.4	-1.01361	2.0166
66.5	-0.87587	2.31833
66.6	-0.789009	2.55371
66.7	-0.752403	2.70605
66.8	-0.76165	2.76849
66.9	-0.810623	2.74219
67	-0.892853	2.63696
67.1	-1.0023	2.47089
67.2	-1.13434	2.26257
67.3	-1.28406	2.04224
67.4	-1.44599	1.83612
67.5	-1.6133	1.67175
67.6	-1.77884	1.57111
67.7	-1.9362	1.54623
67.8	-2.08051	1.59872
67.9	-2.20972	1.71814
68	-2.32571	1.88144
68.1	-2.4327	2.05881
68.2	-2.53757	2.21567
68.3	-2.6466	2.3197
68.4	-2.76477	2.34366
68.5	-2.895	2.27164
68.6	-3.03752	2.10013
68.7	-3.19123	1.83865
68.8	-3.35285	1.50842
68.9	-3.51778	1.13937
69	-3.68111	0.763428
69.1	-3.83643	0.410736
69.2	-3.97748	0.106628
69.3	-4.09791	-0.134338
69.4	-4.19389	-0.30658
69.5	-4.26318	-0.413574
69.6	-4.30724	-0.466492
69.7	-4.32993	-0.477142
69.8	-4.33701	-0.459381
69.9	-4.33501	-0.420258
70	-4.33123	-0.363983
70.1	-4.33313	-0.289703
70.2	-4.34888	-0.194519
70.3	-4.38565	-0.0789185
70.4	-4.45221	0.0520935
70.5	-4.55382	0.185242
70.6	-4.6918	0.304077
70.7	-4.86258	0.388336
70.8	-5.0564	0.421631
70.9	-5.25905	0.396698
71	-5.45342	0.315155
71.1	-5.62389	0.190369
71.2	-5.75872	0.0413513
71.3	-5.85152	-0.109558
71.4	-5.90148	-0.241791
71.5	-5.9138	-0.343048
71.6	-5.89555	-0.410492
71.7	-5.85525	-0.447998
71.8	-5.79909	-0.467499
71.9	-5.73267	-0.484131
72	-5.65853	-0.511841
72.1	-5.57715	-0.563141
72.2	-5.48798	-0.646881
72.3	-5.3885	-0.767822
72.4	-5.27573	-0.927917
72.5	-5.14632	-1.12869
72.6	-4.99793	-1.37128
72.7	-4.82919	-1.65485
72.8	-4.64366	-1.98022
72.9	-4.44775	-2.34479
73	-4.25283	-2.74503
73.1	-4.0709	-3.17371
73.2	-3.91582	-3.62274
73.3	-3.79778	-4.08484
73.4	-3.72175	-4.55252
73.5	-3.68678	-5.02499
73.6	-3.68731	-5.50391
73.7	-3.71357	-5.99423
73.8	-3.75471	-6.50369
73.9	-3.80277	-7.03696
74	-3.85217	-7.59543
74.1	-3.901	-8.17435
74.2	-3.95068	-8.76135
74.3	-4.00279	-9.34033
74.4	-4.05827	-9.8916
74.5	-4.11431	-10.3969
74.6	-4.16575	-10.8391
74.7	-4.2043	-11.2115
74.8	-4.22186	-11.5111
74.9	-4.21102	-11.7445
75	-4.16911	-11.9212
75.1	-4.09776	-12.0554
75.2	-4.0019	-12.1602
75.3	-3.88965	-12.2452
75.4	-3.76996	-12.3181
75.5	-3.64949	-12.3785
75.6	-3.53292	-12.4257
75.7	-3.42116	-12.4555
75.8	-3.31264	-12.462
75.9	-3.20578	-12.4415
76	-3.0994	-12.3905
76.1	-2.99576	-12.3086
76.2	-2.89845	-12.1937
76.3	-2.81414	-12.0442
76.4	-2.75042	-11.8593
76.5	-2.71423	-11.6373
76.6	-2.7095	-11.3795
76.7	-2.73785	-11.0894
76.8	-2.79642	-10.7775
76.9	-2.87801	-10.457
77	-2.97269	-10.1463
77.1	-3.06825	-9.86319
77.2	-3.15327	-9.62402
77.3	-3.217	-9.43924
77.4	-3.25357	-9.3125
77.5	-3.26119	-9.24133
77.6	-3.24224	-9.21649
77.7	-3.202	-9.22766
77.8	-3.14676	-9.26154
77.9	-3.08267	-9.30603
78	-3.01154	-9.34995
78.1	-2.93423	-9.38333
78.2	-2.8491	-9.39795
78.3	-2.75568	-9.38593
78.4	-2.65523	-9.3436
78.5	-2.5528	-9.26898
78.6	-2.45721	-9.1651
78.7	-2.37835	-9.03882
78.8	-2.32568	-8.90033
78.9	-2.30719	-8.76315
79	-2.32433	-8.63953
79.1	-2.37521	-8.53867
79.2	-2.45165	-8.46497
79.3	-2.54103	-8.41418
79.4	-2.62712	-8.37482
79.5	-2.69189	-8.3295
79.6	-2.71807	-8.25885
79.7	-2.69129	-8.14288
79.8	-2.60329	-7.96686
79.9	-2.45308	-7.72375
80	-2.24924	-7.41345
80.1	-2.00697	-7.043
80.2	-1.7471	-6.62561
80.3	-1.49278	-6.17767
80.4	-1.26538	-5.71671
80.5	-1.08222	-5.26007
80.6	-0.955299	-4.82242
80.7	-0.88974	-4.41721
80.8	-0.883461	-4.05496
80.9	-0.92897	-3.74426
81	-1.01352	-3.48941
81.1	-1.12077	-3.29166
81.2	-1.23334	-3.14835
81.3	-1.33475	-3.05167
81.4	-1.41306	-2.99231
81.5	-1.45998	-2.95758
81.6	-1.47366	-2.93546
81.7	-1.45723	-2.91687
81.8	-1.41703	-2.89398
81.9	-1.36067	-2.86371
82	-1.29584	-2.82599
82.1	-1.2262	-2.78195
82.2	-1.15306	-2.73444
82.3	-1.07315	-2.68668
82.4	-0.981514	-2.64108
82.5	-0.871681	-2.60162
82.6	-0.740456	-2.57217
82.7	-0.588692	-2.5585
82.8	-0.422386	-2.56744
82.9	-0.252647	-2.60654
83	-0.0935898	-2.68301
83.1	0.0404663	-2.8009
83.2	0.138802	-2.95901
83.3	0.194092	-3.1524
83.4	0.205109	-3.37054
83.5	0.17543	-3.59854
83.6	0.112389	-3.81848
83.7	0.0256805	-4.01233
83.8	-0.0739365	-4.16251
83.9	-0.176132	-4.25528
84	-0.271141	-4.28079
84.1	-0.351082	-4.23605
84.2	-0.409004	-4.12079
84.3	-0.440948	-3.94031
84.4	-0.445229	-3.70242
84.5	-0.422668	-3.41638
84.6	-0.375504	-3.09198
84.7	-0.308388	-2.74066
84.8	-0.225517	-2.37317
84.9	-0.131157	-2.0032
85	-0.0271301	-1.64569
85.1	0.0867004	-1.3179
85.2	0.211807	-1.03702
85.3	0.348892	-0.818817
85.4	0.497467	-0.673096
85.5	0.653458	-0.603394
85.6	0.810104	-0.602814
85.7	0.957336	-0.655487
85.8	1.0857	-0.739136
85.9	1.18642	-0.827606
86	1.25491	-0.896179
86.1	1.29066	-0.924927
86.2	1.29707	-0.901489
86.3	1.28146	-0.820953
86.4	1.25307	-0.685272
86.5	1.22199	-0.502777
86.6	1.1987	-0.284607
86.7	1.19417	-0.0429382
86.8	1.21684	0.208313
86.9	1.27384	0.45636
87	1.36838	0.690643
87.1	1.49873	0.903229
87.2	1.65752	1.08749
87.3	1.8321	1.2428
87.4	2.00629	1.36902
87.5	2.16235	1.47064
87.6	2.28416	1.55392
87.7	2.36061	1.62952
87.8	2.38708	1.70883
87.9	2.36517	1.80402
88	2.30293	1.92447
88.1	2.21313	2.07343
88.2	2.10828	2.24628
88.3	1.9995	2.43106
88.4	1.89461	2.60953
88.5	1.79761	2.76263
88.6	1.70802	2.87189
88.7	1.62525	2.92725
88.8	1.54823	2.9249
88.9	1.47726	2.86975
89	1.41377	2.772
89.1	1.36028	2.64627
89.2	1.31802	2.50885
89.3	1.28745	2.37613
89.4	1.26579	2.26205
89.5	1.24908	2.17752
89.6	1.23295	2.12802
89.7	1.21416	2.11377
89.8	1.19351	2.13303
89.9	1.17493	2.18024
90	1.16611	2.25085
90.1	1.17801	2.34186
90.2	1.2197	2.45331
90.3	1.29758	2.58551
90.4	1.41127	2.73929
90.5	1.55331	2.91278
90.6	1.70946	3.09863
90.7	1.86011	3.28329
90.8	1.9847	3.44794
90.9	2.06477	3.57263
91	2.08728	3.63773
91.1	2.04736	3.62881
91.2	1.94823	3.54071
91.3	1.80202	3.37823
91.4	1.62572	3.15552
91.5	1.43983	2.8931
91.6	1.26686	2.61716
91.7	1.12638	2.35419
91.8	1.03282	2.12878
91.9	0.995247	1.961
92	1.0162	1.86609
92.1	1.09003	1.85016
92.2	1.20609	1.91953
92.3	1.34972	2.06863
92.4	1.50553	2.29169
92.5	1.65876	2.57645
92.6	1.79884	2.90622
92.7	1.92004	3.25922
92.8	2.0219	3.60965
92.9	2.10787	3.92825
93	2.18504	4.18619
93.1	2.25918	4.35913
93.2	2.33397	4.43106
93.3	2.40929	4.40186
93.4	2.48051	4.28476
93.5	2.53912	4.10519
93.6	2.57639	3.89639
93.7	2.58365	3.69186
93.8	2.55652	3.51837
93.9	2.4937	3.39148
94	2.39889	3.31509
94.1	2.27778	3.28354
94.2	2.13851	3.28491
94.3	1.98795	3.30426
94.4	1.83321	3.32761
94.5	1.68033	3.34491
94.6	1.53353	3.34796
94.7	1.3955	3.33105
94.8	1.26818	3.29074
94.9	1.15031	3.22385
95	1.03864	3.12857
95.1	0.929863	3.00443
95.2	0.819382	2.8519
95.3	0.705399	2.67383
95.4	0.589287	2.47482
95.5	0.477272	2.26077
95.6	0.379349	2.0383
95.7	0.307449	1.81555
95.8	0.273582	1.60065
95.9	0.286064	1.39944
96	0.347839	1.2178
96.1	0.455322	1.05908
96.2	0.597786	0.924316
96.3	0.759399	0.814453
96.4	0.919655	0.728638
96.5	1.05759	0.667969
96.6	1.1544	0.633118
96.7	1.19427	0.626434
96.8	1.16884	0.649048
96.9	1.07719	0.702698
97	0.92556	0.783997
97.1	0.726372	0.887817
97.2	0.495865	1.00665
97.3	0.252678	1.13138
97.4	0.0136261	1.25461
97.5	-0.205704	1.36798
97.6	-0.392479	1.46884
97.7	-0.536774	1.55569
97.8	-0.633339	1.62842
97.9	-0.679779	1.68787
98	-0.678192	1.73431
98.1	-0.634811	1.76642
98.2	-0.558823	1.78256
98.3	-0.460907	1.78253
98.4	-0.352013	1.76605
98.5	-0.241257	1.73837
98.6	-0.133087	1.70874
98.7	-0.0286789	1.68973
98.8	0.0744629	1.69632
98.9	0.181213	1.74231
99	0.297287	1.83887
99.1	0.42527	1.99115
99.2	0.563728	2.19528
99.3	0.70578	2.44073
99.4	0.839485	2.70795
99.5	0.948715	2.97281
99.6	1.01672	3.20987
99.7	1.03021	3.39584
99.8	0.980492	3.51456
99.9	0.866142	3.55908
100	0.693581	3.53467
100.1	0.475693	3.45566
100.2	0.228287	3.34476
100.3	-0.0305252	3.22906
100.4	-0.283051	3.13602
100.5	-0.515091	3.08551
100.6	-0.715729	3.09192
100.7	-0.878677	3.15793
100.8	-1.00024	3.27377
100.9	-1.07878	3.42004
101	-1.11443	3.56937
101.1	-1.10574	3.69272
101.2	-1.05128	3.76501
101.3	-0.95005	3.76846
101.4	-0.801704	3.7012
101.5	-0.609573	3.57181
101.6	-0.381439	3.40179
101.7	-0.129608	3.21823
101.8	0.128548	3.05038
101.9	0.373512	2.92139
102	0.585266	2.84363
102.1	0.745636	2.81946
102.2	0.841721	2.83896
102.3	0.86747	2.88596
102.4	0.825356	2.9418
102.5	0.726158	2.9924
102.6	0.589401	3.02942
102.7	0.43911	3.05557
102.8	0.301346	3.08142
102.9	0.200424	3.12292
103	0.153358	3.19531
103.1	0.168854	3.3111
103.2	0.246674	3.47549
103.3	0.37796	3.68591
103.4	0.548904	3.93127
103.5	0.744087	4.19638
103.6	0.948364	4.46265
103.7	1.14994	4.71222
103.8	1.33881	4.93051
103.9	1.50928	5.10693
104	1.65611	5.23489
104.1	1.77584	5.31104
104.2	1.86525	5.33575
104.3	1.9223	5.31119
104.4	1.9475	5.23953
104.5	1.94312	5.12509
104.6	1.91451	4.97241
104.7	1.86841	4.78729
104.8	1.81336	4.57877
104.9	1.75669	4.35876
105	1.70385	4.1405
105.1	1.65723	3.93967
105.2	1.61662	3.76959
105.3	1.57968	3.64212
105.4	1.5429	3.56216
105.5	1.50325	3.52927
105.6	1.45873	3.53894
105.7	1.40891	3.58206
105.8	1.3558	3.64984
105.9	1.30378	3.73465
106	1.25688	3.83167
106.1	1.21952	3.9379
106.2	1.19447	4.05212
106.3	1.18299	4.17297
106.4	1.18479	4.30096
106.5	1.19752	4.4332
106.6	1.21869	4.56735
106.7	1.24574	4.70001
106.8	1.27664	4.82672
106.9	1.30988	4.9404
107	1.3465	5.03467
107.1	1.38667	5.10214
107.2	1.43073	5.13654
107.3	1.47854	5.13498
107.4	1.52744	5.09677
107.5	1.57266	5.02704
107.6	1.60739	4.93405
107.7	1.62442	4.83044
107.8	1.61713	4.73056
107.9	1.58226	4.64703
108	1.52152	4.59186
108.1	1.44218	4.57278
108.2	1.35512	4.59174
108.3	1.2749	4.64801
108.4	1.2169	4.73837
108.5	1.19445	4.85818
108.6	1.21775	5.00333
108.7	1.29157	5.16953
108.8	1.414	5.35107
108.9	1.57698	5.54294
109	1.76501	5.73383
109.1	1.95835	5.91354
109.2	2.13426	6.06866
109.3	2.27122	6.1868
109.4	2.35355	6.25958
109.5	2.37437	6.28052
109.6	2.33762	6.24921
109.7	2.25681	6.16776
109.8	2.15314	6.04227
109.9	2.05045	5.88336
110	1.96956	5.70203
110.1	1.92429	5.51303
110.2	1.9194	5.33231
110.3	1.95125	5.1756
110.4	2.00784	5.05447
110.5	2.07555	4.9772
110.6	2.14096	4.94437
110.7	2.19468	4.94946
110.8	2.23373	4.97995
110.9	2.25987	5.01978
111	2.27845	5.05133
111.1	2.29572	5.06012
111.2	2.31791	5.03812
111.3	2.34814	4.98611
111.4	2.38548	4.91177
111.5	2.42776	4.82855
111.6	2.46938	4.7493
111.7	2.50341	4.6842
111.8	2.52239	4.63669
111.9	2.51922	4.60126
112	2.48728	4.56805
112.1	2.42394	4.52509
112.2	2.32977	4.46408
112.3	2.21071	4.3797
112.4	2.07795	4.27444
112.5	1.94433	4.15228
112.6	1.82482	4.02084
112.7	1.73232	3.8847
112.8	1.67631	3.7439
112.9	1.66258	3.59634
113	1.6927	3.43616
113.1	1.76367	3.25778
113.2	1.86938	3.05667
113.3	2.00228	2.83142
113.4	2.15128	2.58536
113.5	2.30566	2.3233
113.6	2.45404	2.0545
113.7	2.58584	1.79074
113.8	2.69363	1.54526
113.9	2.77299	1.33124
114	2.82367	1.16016
114.1	2.84888	1.03925
114.2	2.85531	0.968384
114.3	2.85099	0.940338
114.4	2.84393	0.940216
114.5	2.84049	0.947357
114.6	2.84313	0.938507
114.7	2.85187	0.896271
114.8	2.86401	0.809387
114.9	2.87404	0.679108
115	2.87682	0.51712
115.1	2.86807	0.340942
115.2	2.84476	0.172363
115.3	2.80747	0.0325623
115.4	2.75971	-0.0623474
115.5	2.70782	-0.103485
115.6	2.66066	-0.0898438
115.7	2.62768	-0.0253601
115.8	2.61819	0.0825195
115.9	2.63891	0.221283
116	2.69202	0.37735
116.1	2.77556	0.535004
116.2	2.88194	0.678833
116.3	3.00118	0.794373
116.4	3.1227	0.870209
116.5	3.23794	0.899597
116.6	3.34222	0.88269
116.7	3.43494	0.826233
116.8	3.52019	0.743805
116.9	3.60252	0.65155
117	3.68633	0.565765
117.1	3.7743	0.501343
117.2	3.8643	0.462311
117.3	3.95137	0.451569
117.4	4.02867	0.460693
117.5	4.08784	0.478363
117.6	4.12267	0.491058
117.7	4.12789	0.485321
117.8	4.10172	0.453369
117.9	4.04478	0.391571
118	3.96089	0.301208
118.1	3.85654	0.187134
118.2	3.74081	0.0565796
118.3	3.62502	-0.0844116
118.4	3.52142	-0.231171
118.5	3.44157	-0.381775
118.6	3.39463	-0.53537
118.7	3.38515	-0.692932
118.8	3.41246	-0.85199
118.9	3.47189	-1.00793
119	3.55545	-1.15283
119.1	3.65401	-1.27667
119.2	3.75925	-1.36765
119.3	3.86398	-1.41461
119.4	3.96323	-1.4082
119.5	4.05196	-1.34317
119.6	4.1265	-1.21802
119.7	4.18172	-1.03662
119.8	4.21214	-0.807922
119.9	4.21267	-0.543152
120	4.17862	-0.257172
120.1	4.10695	0.0332642
120.2	3.99579	0.31131
120.3	3.84563	0.561188
120.4	3.6582	0.767822
120.5	3.4364	0.919891
120.6	3.18622	1.0112
120.7	2.91455	1.0397
120.8	2.62974	1.01129
120.9	2.34204	0.9375
121	2.06207	0.836395
121.1	1.80036	0.729675
121.2	1.56558	0.640015
121.3	1.36442	0.587463
121.4	1.19975	0.585541
121.5	1.07112	0.638062
121.6	0.974052	0.740997
121.7	0.902168	0.881226
121.8	0.847687	1.04169
121.9	0.803345	1.20413
122	0.763313	1.35434
122.1	0.724297	1.48376
122.2	0.685051	1.59021
122.3	0.646095	1.67813
122.4	0.609329	1.75562
122.5	0.578232	1.83121
122.6	0.55677	1.91272
122.7	0.549461	2.00568
122.8	0.5597	2.11145
122.9	0.591972	2.2308
123	0.647705	2.36319
123.1	0.728867	2.50998
123.2	0.835487	2.67294
123.3	0.965248	2.85318
123.4	1.11657	3.05261
123.5	1.28464	3.26797
123.6	1.46274	3.49109
123.7	1.64126	3.70975
123.8	1.80832	3.90817
123.9	1.95115	4.07037
124	2.05698	4.18356
124.1	2.11501	4.241
124.2	2.11911	4.24548
124.3	2.06846	4.20612
124.4	1.969	4.13846
124.5	1.83385	4.06244
124.6	1.6809	3.99765
124.7	1.53242	3.96057
124.8	1.4113	3.96451
124.9	1.33694	4.01569
125	1.3227	4.11502
125.1	1.37251	4.25592
125.2	1.48214	4.42715
125.3	1.63866	4.61145
125.4	1.82468	4.78769
125.5	2.02184	4.9335
125.6	2.21436	5.02698
125.7	2.39089	5.05084
125.8	2.54538	4.99518
125.9	2.67689	4.8609
126	2.78789	4.65982
126.1	2.88082	4.41269
126.2	2.95913	4.14755
126.3	3.02319	3.89417
126.4	3.07185	3.67917
126.5	3.10204	3.52277
126.6	3.11151	3.43494
126.7	3.09846	3.41415
126.8	3.06348	3.45065
126.9	3.01128	3.52805
127	2.94862	3.62808
127.1	2.88374	3.73343
127.2	2.82449	3.83133
127.3	2.77602	3.91412
127.4	2.74016	3.97656
127.5	2.71497	4.01624
127.6	2.69518	4.03186
127.7	2.6749	4.02014
127.8	2.64931	3.97748
127.9	2.61707	3.90179
128	2.58068	3.79291
128.1	2.54654	3.65573
128.2	2.52329	3.49826
128.3	2.51945	3.33258
128.4	2.54007	3.17206
128.5	2.58515	3.02927
128.6	2.64922	2.914
128.7	2.72172	2.83292
128.8	2.78903	2.78845
128.9	2.8368	2.77951
129	2.85234	2.80521
129.1	2.82673	2.86148
129.2	2.75663	2.94482
129.3	2.64459	3.05017
129.4	2.49872	3.17157
129.5	2.33324	3.30173
129.6	2.16422	3.43344
129.7	2.00908	3.55927
129.8	1.88161	3.67325
129.9	1.78925	3.76996
130	1.73193	3.84613
130.1	1.70169	3.89972
130.2	1.68457	3.92737
130.3	1.66514	3.92886
130.4	1.63047	3.90442
130.5	1.57313	3.85815
130.6	1.49491	3.79697
130.7	1.40536	3.7298
130.8	1.31926	3.66824
130.9	1.25214	3.62302
131	1.21705	3.60168
131.1	1.21967	3.60849
131.2	1.25681	3.64139
131.3	1.31785	3.69397
131.4	1.38651	3.75644
131.5	1.44636	3.81509
131.6	1.48353	3.86002
131.7	1.48993	3.88205
131.8	1.46574	3.88092
131.9	1.4175	3.86282
132	1.35555	3.83939
132.1	1.29195	3.82556
132.2	1.23708	3.8356
132.3	1.19907	3.87994
132.4	1.18218	3.96118
132.5	1.18848	4.07388
132.6	1.21646	4.20526
132.7	1.26349	4.33871
132.8	1.32474	4.4556
132.9	1.39409	4.54221
133	1.46506	4.58881
133.1	1.53071	4.59427
133.2	1.58607	4.56366
133.3	1.62753	4.50616
133.4	1.65433	4.43341
133.5	1.66678	4.35388
133.6	1.66684	4.27353
133.7	1.6562	4.19138
133.8	1.63723	4.10349
133.9	1.61256	3.99792
134	1.58593	3.86743
134.1	1.56086	3.70367
134.2	1.54309	3.50464
134.3	1.5388	3.27673
134.4	1.55283	3.03391
134.5	1.58862	2.79694
134.6	1.647	2.58743
134.7	1.72414	2.42438
134.8	1.81352	2.31961
134.9	1.90525	2.2749
135	1.98992	2.28027
135.1	2.05926	2.32059
135.2	2.10901	2.37311
135.3	2.13979	2.41919
135.4	2.15607	2.44357
135.5	2.1642	2.43826
135.6	2.17039	2.40436
135.7	2.17595	2.34796
135.8	2.17823	2.28082
135.9	2.16905	2.21533
136	2.13914	2.16397
136.1	2.07887	2.13678
136.2	1.98376	2.14203
136.3	1.85455	2.18494
136.4	1.69963	2.26801
136.5	1.53216	2.39148
136.6	1.36806	2.55164
136.7	1.22256	2.74152
136.8	1.10765	2.9502
136.9	1.0308	3.16464
137	0.994392	3.37201
137.1	0.996246	3.56052
137.2	1.0311	3.72305
137.3	1.09245	3.85861
137.4	1.17365	3.96933
137.5	1.26907	4.06308
137.6	1.37384	4.14816
137.7	1.48423	4.23303
137.8	1.59673	4.32126
137.9	1.70818	4.41055
138	1.81398	4.49451
138.1	1.90893	4.56119
138.2	1.9866	4.59515
138.3	2.0402	4.58316
138.4	2.06378	4.51547
138.5	2.05576	4.38873
138.6	2.01741	4.20801
138.7	1.95544	3.98587
138.8	1.88195	3.74286
138.9	1.80936	3.50189
139	1.75073	3.28647
139.1	1.71587	3.11707
139.2	1.70931	3.00925
139.3	1.72884	2.96951
139.4	1.76698	2.99591
139.5	1.81289	3.07788
139.6	1.85476	3.19748
139.7	1.88333	3.33313
139.8	1.89413	3.46289
139.9	1.88835	3.56677
140	1.87151	3.63177
140.1	1.85257	3.65332
140.2	1.83974	3.63629
140.3	1.83738	3.59048
140.4	1.84333	3.53137
140.5	1.85048	3.47406
140.6	1.84635	3.42725
140.7	1.81644	3.39597
140.8	1.7495	3.37836
140.9	1.64098	3.36951
141	1.49445	3.36325
141.1	1.32327	3.35727
141.2	1.14779	3.35373
141.3	0.99234	3.36188
141.4	0.87973	3.3916
141.5	0.827148	3.4541
141.6	0.843422	3.55612
141.7	0.927544	3.69763
141.8	1.06912	3.86914
141.9	1.25143	4.05518
142	1.45644	4.23441
142.1	1.66611	4.3837
142.2	1.86613	4.48688
142.3	2.04591	4.53098
142.4	2.19905	4.51559
142.5	2.32003	4.44662
142.6	2.40564	4.33875
142.7	2.45237	4.20935
142.8	2.45628	4.07693
142.9	2.41561	3.95483
143	2.33147	3.853
143.1	2.20792	3.7746
143.2	2.05423	3.71942
143.3	1.88326	3.68686
143.4	1.71175	3.67526
143.5	1.55657	3.68436
143.6	1.43295	3.71445
143.7	1.35302	3.7662
143.8	1.32298	3.83652
143.9	1.34276	3.92056
144	1.4067	4.01053
144.1	1.50491	4.09735
144.2	1.62541	4.17371
144.3	1.75529	4.23499
144.4	1.88388	4.2804
144.5	2.00201	4.31314
144.6	2.10268	4.33701
144.7	2.18116	4.35687
144.8	2.23486	4.37601
144.9	2.2614	4.39362
145	2.25959	4.4064
145.1	2.23032	4.41125
145.2	2.17583	4.40244
145.3	2.10133	4.37668
145.4	2.01376	4.33307
145.5	1.92242	4.27365
145.6	1.83826	4.20312
145.7	1.77214	4.13123
145.8	1.73353	4.06693
145.9	1.73035	4.02213
146	1.76564	4.00549
146.1	1.83971	4.02237
146.2	1.94987	4.07419
146.3	2.08951	4.15619
146.4	2.25036	4.25983
146.5	2.42439	4.37393
146.6	2.60275	4.4852
146.7	2.7786	4.58157
146.8	2.94575	4.65387
146.9	3.10026	4.6962
147	3.23963	4.70673
147.1	3.3628	4.6886
147.2	3.4724	4.64786
147.3	3.57219	4.59323
147.4	3.66875	4.53314
147.5	3.76785	4.47446
147.6	3.87471	4.42017
147.7	3.99203	4.36938
147.8	4.11839	4.319
147.9	4.2496	4.26395
148	4.379	4.2009
148.1	4.49809	4.12762
148.2	4.5994	4.04587
148.3	4.67694	3.96271
148.4	4.7261	3.88577
148.5	4.74413	3.8252
148.6	4.73151	3.79236
148.7	4.69039	3.7937
148.8	4.62627	3.83304
148.9	4.54663	3.9075
149	4.46033	4.00858
149.1	4.37801	4.12128
149.2	4.30829	4.22769
149.3	4.25909	4.30649
149.4	4.23453	4.33896
149.5	4.23553	4.31009
149.6	4.25907	4.21149
149.7	4.29961	4.04483
149.8	4.35048	3.81985
149.9	4.4034	3.55432
150	4.45189	3.27151
150.1	4.49011	2.99329
150.2	4.51317	2.73972
150.3	4.51856	2.52295
150.4	4.50475	2.34814
150.5	4.47147	2.21332
150.6	4.41899	2.11096
150.7	4.34967	2.03403
150.8	4.26572	1.97406
150.9	4.17129	1.92734
151	4.06966	1.89188
151.1	3.96547	1.86813
151.2	3.86158	1.85648
151.3	3.76042	1.85626
151.4	3.66344	1.86713
151.5	3.57077	1.88956
151.6	3.48117	1.92413
151.7	3.39325	1.97238
151.8	3.30493	2.03653
151.9	3.21583	2.11481
152	3.125	2.20486
152.1	3.03402	2.29861
152.2	2.94546	2.38684
152.3	2.86422	2.46112
152.4	2.79524	2.5152
152.5	2.74296	2.55127
152.6	2.71013	2.57645
152.7	2.69637	2.60501
152.8	2.69788	2.65295
152.9	2.70784	2.73581
153	2.71854	2.86295
153.1	2.72202	3.03876
153.2	2.71274	3.25967
153.3	2.68957	3.51541
153.4	2.65432	3.79312
153.5	2.61262	4.07874
153.6	2.57246	4.35938
153.7	2.54038	4.62589
153.8	2.52274	4.87265
153.9	2.52309	5.09647
154	2.5414	5.29706
154.1	2.5748	5.47281
154.2	2.61771	5.62192
154.3	2.66293	5.74091
154.4	2.70287	5.82425
154.5	2.73053	5.86688
154.6	2.74093	5.86417
154.7	2.73283	5.81418
154.8	2.70866	5.7179
154.9	2.67375	5.58124
155	2.63505	5.41397
155.1	2.59956	5.2308
155.2	2.57224	5.04919
155.3	2.55527	4.88687
155.4	2.54775	4.76001
155.5	2.54607	4.67938
155.6	2.54786	4.64908
155.7	2.55122	4.66422
155.8	2.55836	4.71445
155.9	2.57442	4.78348
156	2.60699	4.85596
156.1	2.66257	4.91705
156.2	2.74566	4.95731
156.3	2.85568	4.97134
156.4	2.98723	4.95737
156.5	3.13081	4.91644
156.6	3.27449	4.85004
156.7	3.40682	4.758
156.8	3.52103	4.64334
156.9	3.61299	4.50607
157	3.6843	4.34879
157.1	3.73836	4.17416
157.2	3.77797	3.98398
157.3	3.8035	3.77817
157.4	3.80988	3.55472
157.5	3.78749	3.31088
157.6	3.72348	3.04541
157.7	3.60529	2.76105
157.8	3.42584	2.4682
157.9	3.18564	2.18036
158	2.89432	1.91644
158.1	2.57029	1.69592
158.2	2.23611	1.53311
158.3	1.91591	1.43619
158.4	1.63001	1.40338
158.5	1.39106	1.42331
158.6	1.2035	1.47876
158.7	1.06412	1.54758
158.8	0.963951	1.6044
158.9	0.89325	1.63303
159	0.840775	1.61563
159.1	0.798378	1.54565
159.2	0.7593	1.42181
159.3	0.720062	1.24814
159.4	0.678009	1.03302
159.5	0.633011	0.78833
159.6	0.584885	0.528046
159.7	0.535599	0.266876
159.8	0.487946	0.0227661
159.9	0.444794	-0.185822
160	0.409119	-0.339264
160.1	0.381973	-0.420105
160.2	0.36161	-0.415985
160.3	0.344925	-0.320618
160.4	0.325699	-0.138214
160.5	0.298599	0.119537
160.6	0.258232	0.432312
160.7	0.202309	0.776367
160.8	0.131241	1.12451
160.9	0.0489349	1.45218
161	-0.0376358	1.73642
161.1	-0.119919	1.95923
161.2	-0.188469	2.10605
161.3	-0.233803	2.16919
161.4	-0.247993	2.14496
161.5	-0.225945	2.03546
161.6	-0.165802	1.85001
161.7	-0.0705795	1.60205
161.8	0.0522308	1.31207
161.9	0.191254	1.00244
162	0.33242	0.695587
162.1	0.460403	0.414673
162.2	0.562088	0.179291
162.3	0.626846	0.00292969
162.4	0.649117	-0.104156
162.5	0.627487	-0.138062
162.6	0.564911	-0.0996094
162.7	0.4674	0.00439453
162.8	0.341972	0.162811
162.9	0.197449	0.358551
163	0.0428925	0.572021
163.1	-0.113007	0.782593
163.2	-0.26059	0.971283
163.3	-0.390564	1.12286
163.4	-0.494362	1.22885
163.5	-0.56591	1.28787
163.6	-0.601181	1.30441
163.7	-0.601089	1.28827
163.8	-0.570435	1.25113
163.9	-0.51683	1.20596
164	-0.447746	1.16403
164.1	-0.369156	1.13461
164.2	-0.282043	1.12512
164.3	-0.182106	1.14038
164.4	-0.0619049	1.18341
164.5	0.08741	1.25247
164.6	0.270813	1.34387
164.7	0.488327	1.45093
164.8	0.731682	1.56223
164.9	0.986343	1.6684
165	1.23418	1.75916
165.1	1.45653	1.82648
165.2	1.63876	1.86841
165.3	1.77317	1.88757
165.4	1.86014	1.88907
165.5	1.90809	1.88095
165.6	1.93047	1.87183
165.7	1.94453	1.86963
165.8	1.96624	1.87851
165.9	2.00797	1.89899
166	2.07593	1.92761
166.1	2.16898	1.95972
166.2	2.27924	1.98703
166.3	2.39368	2.00516
166.4	2.49655	2.01022
166.5	2.57265	2.00397
166.6	2.60929	1.99252
166.7	2.59946	1.98511
166.8	2.54275	1.99222
166.9	2.44415	2.02115
167	2.3139	2.07587
167.1	2.16537	2.15549
167.2	2.01155	2.24896
167.3	1.86382	2.34555
167.4	1.72909	2.4278
167.5	1.6111	2.47937
167.6	1.50888	2.48724
167.7	1.41901	2.44308
167.8	1.33672	2.34552
167.9	1.2562	2.19989
168	1.17197	2.0173
168.1	1.07881	1.81241
168.2	0.973717	1.60226
168.3	0.854271	1.40195
168.4	0.721703	1.22482
168.5	0.580559	1.08014
168.6	0.438087	0.970276
168.7	0.303818	0.892792
168.8	0.188362	0.838928
168.9	0.100487	0.797791
169	0.0460129	0.757538
169.1	0.0257339	0.708282
169.2	0.035614	0.647522
169.3	0.0677872	0.576355
169.4	0.111961	0.501801
169.5	0.157616	0.432861
169.6	0.196838	0.37793
169.7	0.223946	0.342682
169.8	0.236664	0.328613
169.9	0.234634	0.333984
170	0.219048	0.354584
170.1	0.190811	0.386383
170.2	0.15049	0.425751
170.3	0.099144	0.472839
170.4	0.0373917	0.528748
170.5	-0.0317001	0.596741
170.6	-0.104774	0.682678
170.7	-0.17868	0.788239
170.8	-0.251747	0.914703
170.9	-0.32618	1.05692
171	-0.40815	1.20645
171.1	-0.508011	1.35272
171.2	-0.637932	1.48508
171.3	-0.80822	1.59375
171.4	-1.02481	1.67352
171.5	-1.28716	1.724
171.6	-1.58788	1.74738
171.7	-1.91376	1.74741
171.8	-2.24968	1.72778
171.9	-2.58103	1.69043
172	-2.89424	1.63565
172.1	-3.18022	1.56192
172.2	-3.43294	1.46646
172.3	-3.64722	1.34622
172.4	-3.82013	1.19867
172.5	-3.94864	1.02368
172.6	-4.03162	0.821991
172.7	-4.06886	0.597412
172.8	-4.06345	0.355713
172.9	-4.02252	0.103882
173	-3.95551	-0.149292
173.1	-3.87288	-0.396057
173.2	-3.7851	-0.633209
173.3	-3.70096	-0.860687
173.4	-3.62612	-1.08255
173.5	-3.56461	-1.30743
173.6	-3.51838	-1.54312
173.7	-3.48865	-1.79434
173.8	-3.47778	-2.05847
173.9	-3.48973	-2.32623
174	-3.52854	-2.58078
174.1	-3.59793	-2.80179
174.2	-3.7	-2.97
174.3	-3.83247	-3.07019
174.4	-3.98749	-3.09705
174.5	-4.15134	-3.0535
174.6	-4.30538	-2.9501
174.7	-4.43	-2.80215
174.8	-4.50592	-2.62781
174.9	-4.52046	-2.44302
175	-4.46741	-2.26007
175.1	-4.34933	-2.08618
175.2	-4.17501	-1.92267
175.3	-3.95715	-1.76917
175.4	-3.70946	-1.62286
175.5	-3.44373	-1.48328
175.6	-3.16904	-1.34924
175.7	-2.89248	-1.22711
175.8	-2.61963	-1.12292
175.9	-2.3553	-1.04626
176	-2.10605	-1.00577
176.1	-1.87933	-1.01035
176.2	-1.68144	-1.06366
176.3	-1.51809	-1.16721
176.4	-1.39255	-1.31854
176.5	-1.3033	-1.51285
176.6	-1.24518	-1.73962
176.7	-1.20884	-1.98593
176.8	-1.18359	-2.2341
176.9	-1.15829	-2.46243
177	-1.12397	-2.64709
177.1	-1.07536	-2.76804
177.2	-1.01263	-2.8089
177.3	-0.938988	-2.76376
177.4	-0.860474	-2.63791
177.5	-0.783592	-2.44745
177.6	-0.711395	-2.21579
177.7	-0.64444	-1.97174
177.8	-0.57914	-1.74307
177.9	-0.508209	-1.55493
178	-0.424271	-1.42749
178.1	-0.322601	-1.37177
178.2	-0.203339	-1.39236
178.3	-0.0731888	-1.48383
178.4	0.0556488	-1.63388
178.5	0.167542	-1.82449
178.6	0.247551	-2.03308
178.7	0.285286	-2.23721
178.8	0.278259	-2.41656
178.9	0.232246	-2.55576
179	0.161049	-2.64664
179.1	0.0828018	-2.68555
179.2	0.0165634	-2.67755
179.3	-0.0219498	-2.62991
179.4	-0.0214996	-2.55341
179.5	0.0211105	-2.45807
179.6	0.102081	-2.3551
179.7	0.211182	-2.25037
179.8	0.33474	-2.14832
179.9	0.457054	-2.0502
180	0.565399	-1.95572
180.1	0.651184	-1.86411
180.2	0.710564	-1.77472
180.3	0.745094	-1.68805
180.4	0.759789	-1.60623
180.5	0.761345	-1.52979
180.6	0.756813	-1.46182
180.7	0.750771	-1.40225
180.8	0.747093	-1.34857
180.9	0.746002	-1.29865
181	0.74649	-1.24713
181.1	0.74575	-1.1875
181.2	0.740295	-1.11389
181.3	0.725578	-1.02103
181.4	0.698425	-0.905884
181.5	0.656067	-0.770203
181.6	0.597473	-0.620148
181.7	0.524353	-0.46582
181.8	0.439766	-0.31955
181.9	0.349258	-0.195465
182	0.260933	-0.104004
182.1	0.185677	-0.051239
182.2	0.134926	-0.0379944
182.3	0.123199	-0.0580444
182.4	0.16436	-0.100647
182.5	0.269524	-0.151489
182.6	0.445221	-0.195953
182.7	0.689735	-0.221191
182.8	0.991898	-0.216492
182.9	1.33147	-0.178192
183	1.68	-0.10791
183.1	2.0056	-0.0140991
183.2	2.27731	0.0889282
183.3	2.46984	0.18399
183.4	2.56746	0.253754
183.5	2.56611	0.286499
183.6	2.47394	0.276886
183.7	2.30801	0.230957
183.8	2.09277	0.164368
183.9	1.85421	0.0924072
184	1.61723	0.0376892
184.1	1.40095	0.0122681
184.2	1.21838	0.0239868
184.3	1.07581	0.0704956
184.4	0.971786	0.141113
184.5	0.901772	0.220001
184.6	0.857948	0.291779
184.7	0.832359	0.340942
184.8	0.819046	0.35791
184.9	0.813904	0.338654
185	0.815132	0.284515
185.1	0.821762	0.19931
185.2	0.833397	0.0883484
185.3	0.848755	-0.0430908
185.4	0.863838	-0.190948
185.5	0.874702	-0.350403
185.6	0.876915	-0.514801
185.7	0.86586	-0.675873
185.8	0.839455	-0.822266
185.9	0.797653	-0.942871
186	0.742424	-1.02847
186.1	0.677284	-1.07291
186.2	0.605194	-1.08072
186.3	0.528954	-1.05923
186.4	0.448792	-1.02341
186.5	0.36338	-0.991455
186.6	0.268898	-0.97998
186.7	0.161179	-1.00375
186.8	0.0363922	-1.07565
186.9	-0.10939	-1.20523
187	-0.278915	-1.40213
187.1	-0.474785	-1.67834
187.2	-0.701675	-2.04727
187.3	-0.965057	-2.52301
187.4	-1.27227	-3.11813
187.5	-1.63152	-3.83838
187.6	-2.05109	-4.68396
187.7	-2.53767	-5.64505
187.8	-3.09481	-6.70563
187.9	-3.7233	-7.84494
188	-4.42038	-9.04422
188.1	-5.1814	-10.2879
188.2	-6.00006	-11.567
188.3	-6.86778	-12.8772
188.4	-7.77552	-14.2164
188.5	-8.71185	-15.5783
188.6	-9.66502	-16.9519
188.7	-10.6224	-18.3168
188.8	-11.5724	-19.6464
188.9	-12.5064	-20.9121
189	-13.4193	-22.0877
189.1	-14.3106	-23.1563
189.2	-15.1826	-24.1125
189.3	-16.0383	-24.9628
189.4	-16.8793	-25.7237
189.5	-17.7031	-26.416
189.6	-18.5003	-27.0605
189.7	-19.2579	-27.6764
189.8	-19.9584	-28.2729
189.9	-20.5851	-28.8542
190	-21.1239	-29.4167
190.1	-21.5673	-29.9529
190.2	-21.916	-30.4507
190.3	-22.1791	-30.9006
190.4	-22.3731	-31.2946
190.5	-22.5191	-31.6294
190.6	-22.6398	-31.9061
190.7	-22.7558	-32.1309
190.8	-22.8838	-32.3128
190.9	-23.0326	-32.4602
191	-23.2048	-32.5774
191.1	-23.3943	-32.666
191.2	-23.5894	-32.7206
191.3	-23.7735	-32.7331
191.4	-23.9276	-32.6919
191.5	-24.032	-32.5861
191.6	-24.0718	-32.4093
191.7	-24.0359	-32.16
191.8	-23.9229	-31.8437
191.9	-23.7381	-31.4707
192	-23.4943	-31.0561
192.1	-23.2092	-30.6147
192.2	-22.9014	-30.1595
192.3	-22.5879	-29.6982
192.4	-22.2808	-29.2323
192.5	-21.9859	-28.7566
192.6	-21.7026	-28.2621
192.7	-21.4257	-27.7417
192.8	-21.1478	-27.1903
192.9	-20.8609	-26.6091
193	-20.5613	-26.0046
193.1	-20.2477	-25.3901
193.2	-19.9237	-24.7804
193.3	-19.5953	-24.1891
193.4	-19.2701	-23.6263
193.5	-18.9554	-23.097
193.6	-18.6573	-22.602
193.7	-18.3808	-22.1359
193.8	-18.1302	-21.6921
193.9	-17.9084	-21.2631
194	-17.7179	-20.8419
194.1	-17.5592	-20.4243
194.2	-17.4302	-20.0062
194.3	-17.3256	-19.5861
194.4	-17.2355	-19.1653
194.5	-17.1472	-18.744
194.6	-17.0467	-18.3279
194.7	-16.9191	-17.9217
194.8	-16.754	-17.5332
194.9	-16.5452	-17.1706
195	-16.2907	-16.8405
195.1	-15.9956	-16.5491
195.2	-15.6667	-16.2993
195.3	-15.3156	-16.0917
195.4	-14.9541	-15.9222
195.5	-14.5953	-15.7844
195.6	-14.2513	-15.6672
195.7	-13.9325	-15.5583
195.8	-13.6479	-15.4433
195.9	-13.4022	-15.3117
196	-13.1951	-15.1541
196.1	-13.0217	-14.9682
196.2	-12.871	-14.7572
196.3	-12.731	-14.5269
196.4	-12.5867	-14.287
196.5	-12.4257	-14.0454
196.6	-12.2382	-13.8092
196.7	-12.0186	-13.5831
196.8	-11.7658	-13.3692
196.9	-11.4828	-13.1671
197	-11.1765	-12.9751
197.1	-10.8557	-12.7898
197.2	-10.5295	-12.606
197.3	-10.2075	-12.417
197.4	-9.89738	-12.2151
197.5	-9.60588	-11.9949
197.6	-9.33837	-11.7526
197.7	-9.09808	-11.49
197.8	-8.88841	-11.215
197.9	-8.7114	-10.9392
198	-8.56915	-10.6769
198.1	-8.46387	-10.4431
198.2	-8.39733	-10.2473
198.3	-8.37094	-10.0944
198.4	-8.38507	-9.98026
198.5	-8.43896	-9.89322
198.6	-8.52917	-9.81522
198.7	-8.64743	-9.72531
198.8	-8.78268	-9.60373
198.9	-8.91893	-9.43533
199	-9.03855	-9.21371
199.1	-9.12331	-8.94202
199.2	-9.15873	-8.63351
199.3	-9.13496	-8.30817
199.4	-9.0515	-7.9917
199.5	-8.91489	-7.70697
199.6	-8.7394	-7.4744
199.7	-8.54269	-7.30615
199.8	-8.34396	-7.20636
[truncated: 26,329 more rows]

## Sheet: Figure 2d
	Average sEPSC (pA)																		Average STA (pA)
	pair1		pair2		pair3		pair4		pair5		pair6		pair7						pair1		pair2		pair3		pair4		pair5		pair6		pair7
Time (ms)	cell1	cell2	cell1	cell2	cell1	cell2	cell1	cell2	cell1	cell2	cell1	cell2	cell1	cell2		Average	Std. err		cell1	cell2	cell1	cell2	cell1	cell2	cell1	cell2	cell1	cell2	cell1	cell2	cell1	cell2		Average	Std. err
-40	0.0806609	0.606804	-0.00498737	-0.0487167	0.346786	-0.262636	0.101241	0.175667	0.0838944	0.0801991	0.0668706	0.126106	0.7336	-0.000540881		0.148925	0.0690984		0.0439731	0.352006	-0.0504484	0.0295154	-0.00400207	0.0559796	0.0551314	-0.0111657	0.141887	-0.00452735	0.0776172	-0.0420618	0.30739	0.0528137		0.071722	0.0322063
-39.9	0.0871334	0.614128	-0.000814284	-0.0221442	0.368275	-0.279159	0.099985	0.171254	0.0827861	0.0574005	0.0656068	0.118691	0.725297	-0.0129519		0.148249	0.0697402		0.0495229	0.366865	-0.0383839	0.0350982	-0.00668698	0.0596428	0.0467264	-0.0167318	0.135796	-0.0187608	0.0801918	-0.0423707	0.302367	0.0488188		0.0715782	0.0327253
-39.8	0.093553	0.619705	0.00326389	0.00458881	0.388429	-0.294325	0.0999437	0.163849	0.0803182	0.0353845	0.063094	0.110549	0.714311	-0.0222685		0.147171	0.0702651		0.0559801	0.380281	-0.0274904	0.0411435	-0.00913656	0.0650785	0.0383274	-0.0211876	0.128782	-0.0318071	0.0846438	-0.0427876	0.293996	0.0437113		0.0713953	0.0331502
-39.7	0.0991213	0.622835	0.00725423	0.0300383	0.406972	-0.306366	0.101358	0.153639	0.0764097	0.0156266	0.0598965	0.102687	0.701375	-0.0276073		0.145946	0.0705851		0.062875	0.391347	-0.0183464	0.0475071	-0.010799	0.0721504	0.0307544	-0.024878	0.12138	-0.0429216	0.0903727	-0.0431614	0.283128	0.0373328		0.0711958	0.0334617
-39.6	0.103149	0.622994	0.0111792	0.052768	0.423623	-0.313751	0.104414	0.141397	0.0711657	-0.000473623	0.0566575	0.0962483	0.687459	-0.0281809		0.144904	0.070611		0.06981	0.399177	-0.0113272	0.0539481	-0.0111406	0.0808244	0.0246908	-0.0280436	0.114303	-0.0514946	0.0965494	-0.0432872	0.27086	0.0297052		0.0710411	0.0336279
-39.5	0.105049	0.619749	0.0149864	0.0715008	0.43803	-0.315336	0.10919	0.128456	0.0648947	-0.0116914	0.0539369	0.0923644	0.673693	-0.0234635		0.144383	0.0702641		0.0763658	0.403131	-0.00653333	0.0600965	-0.00965721	0.0910822	0.0206131	-0.0305938	0.10832	-0.0571272	0.102316	-0.042877	0.258411	0.0210486		0.0710425	0.0336118
-39.4	0.104468	0.612908	0.0186084	0.0851847	0.449741	-0.310374	0.115684	0.11657	0.0580994	-0.0170431	0.0522839	0.0919126	0.661084	-0.0132228		0.144707	0.0694814		0.0821418	0.40286	-0.00389123	0.0655404	-0.00597668	0.102996	0.0187339	-0.0322857	0.104194	-0.0596335	0.106982	-0.0416881	0.246927	0.0118568		0.0713398	0.033385
-39.3	0.101328	0.602532	0.021993	0.0930703	0.458165	-0.298575	0.123773	0.10739	0.0514536	-0.0159018	0.0520928	0.0954207	0.650433	0.00234499		0.146109	0.0682309		0.0867257	0.398414	-0.00314246	0.0698185	9.82832e-05	0.116567	0.019031	-0.0328508	0.102541	-0.0589771	0.110109	-0.0394707	0.237357	0.00279831		0.0720728	0.0329391
-39.2	0.0958149	0.588876	0.025053	0.0948376	0.462808	-0.280229	0.133214	0.102302	0.0456633	-0.00809614	0.0536701	0.102926	0.642142	0.0225838		0.148683	0.0665267		0.0897574	0.39024	-0.00399532	0.0725286	0.00847534	0.131586	0.0212592	-0.0319484	0.103679	-0.0552747	0.111554	-0.0359793	0.230354	-0.00535824		0.0733484	0.0322928
-39.1	0.0884231	0.572327	0.0277333	0.0905527	0.463269	-0.256068	0.143493	0.102094	0.0414113	0.00599838	0.0570992	0.113986	0.636193	0.0463768		0.152349	0.064429		0.0909144	0.379126	-0.00613649	0.073402	0.0189219	0.147755	0.0250443	-0.0295611	0.107586	-0.048751	0.111378	-0.0310208	0.226227	-0.0118373		0.0752177	0.0314964
-39	0.0797966	0.553417	0.0299262	0.0807308	0.459433	-0.227329	0.153911	0.106782	0.039203	0.025432	0.0622668	0.127709	0.63218	0.0722534		0.156837	0.0620516		0.0899864	0.366037	-0.00938482	0.0723165	0.0309341	0.16469	0.0298439	-0.0257092	0.113911	-0.0397531	0.10982	-0.0245022	0.224873	-0.0160421		0.0776443	0.0306227
-38.9	0.0706543	0.532717	0.0315262	0.0661758	0.451712	-0.195712	0.16358	0.115702	0.0393547	0.0487476	0.0687616	0.142938	0.629402	0.0985475		0.161722	0.0595511		0.0869261	0.351982	-0.0136818	0.0693342	0.0439187	0.181762	0.0350953	-0.0207629	0.122037	-0.0287303	0.106994	-0.0164418	0.225904	-0.0175854		0.0804822	0.0297578
-38.8	0.0616986	0.510886	0.0323553	0.0479162	0.441036	-0.163126	0.171486	0.12767	0.0419708	0.0740527	0.0758863	0.158458	0.626998	0.123553		0.166489	0.0571017		0.0818652	0.33787	-0.0191257	0.0646912	0.0571275	0.198268	0.0402067	-0.0153631	0.131183	-0.0162696	0.1029	-0.00698904	0.228603	-0.0163848		0.0834702	0.0289877
-38.7	0.053457	0.488609	0.0322676	0.0271196	0.428941	-0.131587	0.176632	0.1412	0.0469936	0.0992872	0.0826886	0.173067	0.624153	0.145721		0.170611	0.0548705		0.0751018	0.324417	-0.0258305	0.0587927	0.069918	0.213427	0.0446326	-0.0104065	0.140596	-0.00304409	0.0974331	0.00347635	0.232119	-0.0126462		0.0862847	0.0283852
-38.6	0.0462979	0.466714	0.0311003	0.00505055	0.417412	-0.103017	0.17817	0.154954	0.0541879	0.122379	0.0881476	0.185806	0.620346	0.163873		0.173673	0.0529968		0.0671113	0.312165	-0.0339664	0.0521812	0.0816181	0.226414	0.0478829	-0.00679407	0.14957	0.0101529	0.0904119	0.0144573	0.235548	-0.00680969		0.0885673	0.0279972
-38.5	0.0403574	0.446088	0.0288071	-0.0170241	0.408607	-0.0790099	0.17559	0.167944	0.063214	0.141505	0.0912792	0.195952	0.615487	0.177169		0.175426	0.0515743		0.058468	0.301461	-0.0434989	0.0454754	0.0918133	0.236467	0.0496136	-0.00537754	0.15754	0.0225066	0.0816202	0.0252517	0.238019	0.000508431		0.0899906	0.0278335
-38.4	0.035612	0.427578	0.0254662	-0.0377555	0.404603	-0.0606681	0.168768	0.179602	0.0736292	0.155303	0.0912761	0.203137	0.609921	0.185288		0.17584	0.0506488		0.0497756	0.292607	-0.0542236	0.0393001	0.100251	0.243014	0.0496458	-0.0065331	0.164094	0.0332248	0.0709996	0.0351259	0.238877	0.00852709		0.0903347	0.0278724
-38.3	0.0319707	0.412006	0.0213096	-0.0557951	0.406826	-0.0486241	0.15805	0.189799	0.0848889	0.162936	0.0876823	0.207281	0.604588	0.18832		0.175088	0.0502428		0.0415973	0.285786	-0.0656203	0.034237	0.106839	0.245709	0.0479281	-0.0102389	0.169002	0.0416747	0.058656	0.0433321	0.237642	0.0164031		0.0894962	0.0280597
-38.2	0.0293098	0.399899	0.0166902	-0.0698383	0.415802	-0.0430215	0.144162	0.198601	0.0963517	0.164137	0.0805097	0.208609	0.600665	0.186796		0.173477	0.0503558		0.0344179	0.281192	-0.0768893	0.0307493	0.111647	0.244464	0.0445371	-0.0159307	0.172161	0.0474067	0.0449003	0.0492642	0.234109	0.0232466		0.0875196	0.0283248
-38.1	0.0275446	0.39146	0.0120349	-0.0786589	0.431	-0.0435388	0.128111	0.206175	0.107332	0.159225	0.0701175	0.207548	0.59948	0.181571		0.171386	0.0509738		0.0286142	0.278863	-0.0870552	0.02911	0.114796	0.239609	0.0396649	-0.0225046	0.173639	0.0502586	0.03021	0.052526	0.228255	0.0282068		0.0845852	0.0285894
-38	0.0266615	0.386471	0.00778948	-0.0812511	0.450855	-0.0495669	0.111085	0.212563	0.117077	0.148988	0.0572121	0.204687	0.602205	0.173771		0.169182	0.052056		0.0243913	0.278652	-0.0950022	0.0294028	0.116421	0.231795	0.0335508	-0.0285756	0.173565	0.0503273	0.015225	0.0530954	0.220161	0.0305592		0.0809691	0.028774
-37.9	0.0266738	0.384284	0.00429789	-0.077007	0.473037	-0.0602414	0.0941419	0.217705	0.125022	0.134603	0.0426844	0.200704	0.609564	0.164721		0.167156	0.0535222		0.0218203	0.280103	-0.0997102	0.0315045	0.116648	0.22203	0.0264566	-0.0327176	0.172186	0.0479362	0.000691437	0.0512843	0.210074	0.029746		0.0770038	0.0288156
-37.8	0.0276006	0.383954	0.00179928	-0.0658189	0.494899	-0.0744789	0.0781664	0.221508	0.130744	0.117481	0.0275343	0.196339	0.621834	0.155785		0.165525	0.0552585		0.0208122	0.282448	-0.100396	0.0351256	0.115549	0.211513	0.0186303	-0.0338085	0.169753	0.0436187	-0.0126303	0.0477416	0.198239	0.0255594		0.0730111	0.0286686
-37.7	0.0293943	0.384332	0.000371049	-0.0482741	0.514098	-0.0910342	0.0637979	0.223948	0.134163	0.0991004	0.0127495	0.192226	0.638658	0.148236		0.164412	0.0571323		0.0211628	0.284656	-0.0966784	0.0398719	0.113311	0.201679	0.0103042	-0.0311213	0.166496	0.0380065	-0.0239856	0.0433336	0.184927	0.0180754		0.0692884	0.0283166
-37.6	0.0319188	0.3843	-6.34046e-05	-0.0256088	0.528864	-0.108364	0.0513773	0.225135	0.13554	0.0809091	-0.000824097	0.188905	0.659219	0.143102		0.163886	0.0590099		0.0225478	0.285533	-0.0886981	0.0453122	0.110213	0.193883	0.00171026	-0.0245093	0.162568	0.031771	-0.0327656	0.0389826	0.170422	0.00776283		0.0660523	0.02777
-37.5	0.0349271	0.382951	0.000290402	0.000286885	0.538342	-0.124782	0.0410626	0.225388	0.13546	0.0641919	-0.0123765	0.186825	0.682348	0.141063		0.163998	0.0607747		0.0245907	0.283986	-0.0770962	0.0510099	0.106658	0.189291	-0.00687381	-0.0145049	0.157984	0.0256095	-0.0384525	0.0355005	0.15489	-0.0046515		0.0634243	0.0270645
-37.4	0.0380631	0.379659	0.00118282	0.0271058	0.542634	-0.138472	0.0328879	0.225251	0.134715	0.0500146	-0.0213177	0.186251	0.706638	0.1424		0.164787	0.0623274		0.0269364	0.279168	-0.062914	0.0565571	0.103125	0.188741	-0.01511	-0.00219657	0.15266	0.0201314	-0.0407209	0.0335313	0.138642	-0.0182382		0.0614509	0.0262583
-37.3	0.0409257	0.374166	0.00228771	0.0523266	0.542585	-0.147651	0.0268639	0.225344	0.134213	0.0391558	-0.0271888	0.187368	0.730784	0.146987		0.166298	0.0635918		0.0292765	0.270648	-0.0474958	0.0615815	0.10013	0.192537	-0.022607	0.0109069	0.146507	0.0159184	-0.0395432	0.0333711	0.121858	-0.0320257		0.0600759	0.0254222
-37.2	0.0431457	0.366524	0.0032454	0.0736	0.539434	-0.150767	0.022989	0.226208	0.134818	0.0321261	-0.0297666	0.190328	0.753625	0.154392		0.168564	0.0645082		0.0313761	0.258492	-0.0322899	0.0657394	0.0981229	0.200379	-0.0288409	0.0230443	0.139444	0.0133921	-0.0351067	0.035061	0.104871	-0.0451091		0.0591839	0.024628
-37.1	0.0444563	0.356936	0.0037551	0.0889423	0.534578	-0.146663	0.0212911	0.22828	0.137182	0.0291977	-0.0290176	0.195255	0.774274	0.163975		0.171603	0.0650407		0.0331069	0.243202	-0.0185968	0.0687335	0.0973534	0.21137	-0.0332755	0.03255	0.131575	0.0128688	-0.0278068	0.0383269	0.0881133	-0.0567814		0.0586242	0.0239307
-37	0.0447592	0.345699	0.00353348	0.0969991	0.529184	-0.134787	0.0217367	0.231898	0.141697	0.0304304	-0.0251987	0.202311	0.792275	0.175043		0.175399	0.0651957		0.0343507	0.225575	-0.00746805	0.0702626	0.0978147	0.224168	-0.0354856	0.0379512	0.12321	0.0144585	-0.0182282	0.0427224	0.0720989	-0.0665766		0.0582038	0.0233612
-36.9	0.0441307	0.332967	0.00241216	0.097178	0.524076	-0.115263	0.0241456	0.237248	0.148438	0.0356756	-0.0187637	0.211668	0.807563	0.186963		0.179888	0.065028		0.0349604	0.206586	0.000311099	0.0701225	0.0993068	0.237229	-0.0351174	0.0382	0.114908	0.0181392	-0.00703734	0.0477139	0.0574881	-0.0742696		0.0577529	0.0229229
-36.8	0.0427782	0.318735	0.000343392	0.0896325	0.519719	-0.0888614	0.0282116	0.244406	0.157188	0.0446201	-0.0103751	0.223394	0.820489	0.199243		0.184966	0.0646473		0.0347235	0.187164	0.004321	0.0682211	0.101483	0.248904	-0.0320931	0.0327817	0.107317	0.0236748	0.00501056	0.052776	0.0448103	-0.0798363		0.0570898	0.0225936
-36.7	0.0410067	0.302898	-0.00255375	0.075175	0.516149	-0.0568758	0.033397	0.25344	0.167497	0.0567906	-0.000776508	0.237518	0.831763	0.211634		0.190504	0.0642072		0.0333234	0.168158	0.00444069	0.0646436	0.103846	0.257888	-0.0266929	0.02166	0.10112	0.0306937	0.0172205	0.0574726	0.0345638	-0.0833765		0.0560686	0.0223557
-36.6	0.0391106	0.285231	-0.00603921	0.0551427	0.513068	-0.0211927	0.0389964	0.264326	0.178786	0.0715402	0.00932107	0.253773	0.842367	0.224042		0.196319	0.0638856		0.0304333	0.150248	0.000853112	0.0596716	0.105891	0.26319	-0.0195111	0.00551606	0.0967953	0.0386852	0.0289538	0.0614646	0.0269387	-0.0851094		0.0545729	0.0222018
-36.5	0.0372605	0.26564	-0.00974317	0.0312352	0.509997	0.0161541	0.0442154	0.277025	0.190366	0.0881136	0.0194167	0.271663	0.853423	0.23652		0.202235	0.0638486		0.025747	0.133907	-0.00603006	0.0537881	0.107148	0.264442	-0.0114345	-0.0145753	0.0945592	0.0470762	0.0397544	0.0645956	0.0219563	-0.0852163		0.0525513	0.0221469
-36.4	0.0355393	0.244212	-0.0132772	0.00539529	0.506363	0.0528545	0.0482792	0.291392	0.201613	0.105608	0.0291673	0.290383	0.866	0.249202		0.208052	0.0642187		0.0191325	0.119532	-0.0155337	0.0476152	0.107218	0.261766	-0.00351861	-0.0371916	0.0941977	0.0552359	0.0491861	0.0667886	0.019338	-0.0839205		0.049989	0.0222142
-36.3	0.0338723	0.221389	-0.0162956	-0.020454	0.501657	0.0867094	0.0505742	0.307232	0.211934	0.123043	0.0385653	0.308898	0.881075	0.262125		0.213595	0.0650536		0.0107052	0.107345	-0.0268662	0.0417836	0.105685	0.255724	0.00321353	-0.060754	0.0950942	0.0625486	0.0570303	0.0680283	0.0187906	-0.0814476		0.04692	0.0224064
-36.2	0.0321174	0.197949	-0.0185063	-0.0444179	0.495521	0.11566	0.0507144	0.324233	0.220864	0.139356	0.0476877	0.326011	0.89927	0.275169		0.218688	0.0663313		0.000863711	0.0974756	-0.0391191	0.036865	0.102169	0.247341	0.00793014	-0.0836949	0.0963461	0.0684217	0.0631999	0.0683268	0.0199613	-0.078086		0.0434286	0.0227013
-36.1	0.030148	0.175025	-0.0197616	-0.0648017	0.487915	0.138177	0.0486367	0.341961	0.227984	0.153493	0.0567125	0.340602	0.920822	0.28796		0.223205	0.0679649		-0.00970076	0.0899182	-0.0512981	0.0332327	0.0963689	0.237848	0.0101662	-0.104719	0.0968051	0.0723564	0.067679	0.0676232	0.0225307	-0.07424		0.0396122	0.023045
-36	0.0279302	0.153943	-0.0200355	-0.0801683	0.479105	0.153235	0.0445685	0.359969	0.232971	0.164393	0.0656554	0.35172	0.945517	0.299925		0.227052	0.0698284		-0.0200966	0.084521	-0.062417	0.0310302	0.0880631	0.228528	0.0098746	-0.122974	0.0953916	0.0739719	0.0705886	0.0658954	0.0262464	-0.0703937		0.0355878	0.0233719
-35.9	0.0255493	0.135951	-0.0193929	-0.0894165	0.469607	0.16057	0.0389818	0.377632	0.235555	0.171075	0.0742923	0.358713	0.972736	0.310257		0.230151	0.0717825		-0.0293543	0.0810625	-0.0715491	0.03018	0.0771709	0.220584	0.00734908	-0.138092	0.0911717	0.073008	0.0720798	0.0630484	0.0308091	-0.0671572		0.0314508	0.0236298
-35.8	0.023254	0.1221	-0.0179385	-0.0918677	0.460093	0.1605	0.032504	0.394319	0.235529	0.172748	0.0820871	0.361298	1.00142	0.318121		0.23244	0.073695		-0.0365426	0.0791823	-0.0778118	0.0304451	0.0638926	0.214945	0.00318091	-0.150197	0.0835547	0.0693852	0.0723274	0.0590468	0.0357765	-0.0650921		0.0272924	0.0237942
-35.7	0.0213515	0.112971	-0.0158072	-0.0873159	0.451193	0.153999	0.0258205	0.409291	0.232766	0.168905	0.08824	0.359598	1.0302	0.322797		0.233858	0.0754558		-0.0408941	0.078437	-0.0805679	0.0315203	0.0485896	0.212108	-0.00195968	-0.159647	0.0723889	0.0631569	0.0714401	0.0538912	0.0406492	-0.0647296		0.0231702	0.0238717
-35.6	0.0201647	0.108569	-0.0131116	-0.0760615	0.443321	0.142348	0.0195779	0.421822	0.227289	0.159432	0.0918577	0.354102	1.05741	0.323863		0.234327	0.0769773		-0.0419174	0.0783576	-0.0793508	0.033133	0.0319436	0.212078	-0.00742051	-0.167094	0.0579171	0.0545629	0.0695629	0.0476704	0.0448136	-0.0663943		0.019133	0.0239044
-35.5	0.0199364	0.108281	-0.0099643	-0.0589092	0.436669	0.127054	0.0142999	0.431201	0.219248	0.144676	0.0921936	0.34552	1.08129	0.32128		0.23377	0.0781964		-0.0394383	0.0784612	-0.0740471	0.0350511	0.0147154	0.214367	-0.0127342	-0.172982	0.0407558	0.0439209	0.0668782	0.040463	0.0475355	-0.0701829		0.0151974	0.0239424
-35.4	0.0207456	0.111025	-0.00641452	-0.0370958	0.431181	0.109569	0.0104048	0.436899	0.208987	0.125502	0.0888564	0.334813	1.10012	0.315502		0.23215	0.0790675		-0.0336126	0.0782788	-0.0648791	0.0371649	-0.00225675	0.218126	-0.0176197	-0.177847	0.0217832	0.0316802	0.0636247	0.0324072	0.0482786	-0.0759413		0.0113705	0.0240462
-35.3	0.0225349	0.11543	-0.00252341	-0.0122122	0.426686	0.0911674	0.00816388	0.438777	0.19703	0.103213	0.082023	0.32303	1.11246	0.307334		0.229508	0.0795622		-0.0248565	0.0774201	-0.0525265	0.0394162	-0.0182284	0.222238	-0.0219581	-0.181994	0.00199537	0.0183552	0.0601798	0.0236365	0.046653	-0.0832998		0.00764506	0.0242547
-35.2	0.0251089	0.120035	0.00174137	0.0139768	0.423033	0.0729986	0.00777618	0.437124	0.184074	0.0794796	0.0724154	0.311266	1.11741	0.297832		0.226019	0.0796667		-0.0137631	0.075516	-0.0379193	0.0417994	-0.0325546	0.225657	-0.0256855	-0.185868	-0.017549	0.00455575	0.0570315	0.0142061	0.0426001	-0.0917899		0.00401689	0.0245914
-35.1	0.0282443	0.123636	0.00641999	0.0396607	0.420279	0.0560247	0.00934625	0.432699	0.170936	0.0561679	0.0613481	0.300613	1.11468	0.288104		0.222011	0.0793781		-0.000991621	0.0723587	-0.0223069	0.0442906	-0.0447648	0.227486	-0.0287758	-0.18988	-0.0358498	-0.00904012	0.0547994	0.0041701	0.0364233	-0.100877		0.000503004	0.0250515
-35	0.0317602	0.125378	0.0116176	0.0631737	0.41873	0.0411501	0.0129702	0.426827	0.158496	0.0351575	0.0504848	0.29208	1.10485	0.279171		0.217989	0.0787195		0.0128504	0.0676816	-0.00695545	0.0468448	-0.0545663	0.227128	-0.0310526	-0.194579	-0.0520242	-0.0216586	0.0539773	-0.00635405	0.0286661	-0.110122		-0.00286886	0.0256071
-34.9	0.0355105	0.124778	0.0173911	0.083074	0.418884	0.0293277	0.0186591	0.421083	0.147647	0.0181558	0.0415552	0.286518	1.08924	0.271707		0.214538	0.0777381		0.0272035	0.0612932	0.00697473	0.0492916	-0.0618349	0.224533	-0.0321704	-0.200483	-0.0653638	-0.0324942	0.0548792	-0.0171456	0.0200838	-0.119198		-0.00603078	0.0262258
-34.8	0.0394443	0.121682	0.023736	0.0982917	0.421271	0.0214741	0.026366	0.417115	0.139204	0.00656289	0.0360503	0.284513	1.06986	0.266059		0.212259	0.0765139		0.0415715	0.0528691	0.0185429	0.0513391	-0.0665654	0.219979	-0.0316725	-0.207866	-0.0753339	-0.0407232	0.0574307	-0.0278051	0.0114433	-0.127948		-0.00890989	0.0268626
-34.7	0.0434596	0.116194	0.030469	0.10805	0.426395	0.0184027	0.0359063	0.416273	0.133817	0.00130745	0.0350591	0.286378	1.04913	0.262227		0.211648	0.075162		0.0555119	0.0421238	0.0271015	0.0525726	-0.0689384	0.214118	-0.029031	-0.21652	-0.0816114	-0.0456502	0.0612366	-0.0376803	0.0033826	-0.136388		-0.0114123	0.0274744
-34.6	0.0473677	0.108419	0.0372316	0.111867	0.434459	0.0207368	0.0469622	0.419256	0.131898	0.00281038	0.0390226	0.292081	1.02971	0.25995		0.212984	0.073832		0.0685411	0.028638	0.0323135	0.0524425	-0.069296	0.207881	-0.0237993	-0.225588	-0.08416	-0.0467643	0.0656575	-0.046006	-0.00355779	-0.144581		-0.0134485	0.0280175
-34.5	0.0507727	0.0983979	0.0434385	0.109467	0.445282	0.0286087	0.0590687	0.426076	0.133496	0.0109173	0.0478062	0.301236	1.01406	0.258825		0.216247	0.0726974		0.0800716	0.0121302	0.0340562	0.0503542	-0.0681317	0.202236	-0.0157745	-0.233522	-0.0832436	-0.0438862	0.0698752	-0.0519061	-0.00920012	-0.152665		-0.0149718	0.0284452
-34.4	0.0530956	0.0860678	0.0483092	0.100741	0.458268	0.0416641	0.0716734	0.435976	0.138309	0.0249481	0.0606678	0.313165	1.0042	0.258436		0.221109	0.0719406		0.0894556	-0.00757652	0.0323848	0.0457377	-0.0660592	0.198217	-0.00511985	-0.23837	-0.0793759	-0.03718	0.073224	-0.0546308	-0.0136136	-0.16077		-0.0159769	0.0287265
-34.3	0.0535846	0.0712788	0.0510276	0.0856951	0.472472	0.0589584	0.0842367	0.447692	0.145652	0.043786	0.0764458	0.327025	1.00137	0.258438		0.226976	0.0717264		0.096	-0.030275	0.0274063	0.0382178	-0.0636958	0.19663	0.00758356	-0.238149	-0.0732397	-0.0271918	0.075213	-0.0537339	-0.0170177	-0.168918		-0.0165122	0.0288508
-34.2	0.0514684	0.0538714	0.0508811	0.0645425	0.486699	0.0790925	0.0962996	0.459704	0.154613	0.065932	0.0937778	0.341847	1.00593	0.258655		0.233094	0.0721752		0.0990324	-0.0553611	0.019285	0.0276879	-0.0616177	0.198048	0.0214201	-0.231437	-0.0656859	-0.0147909	0.0756241	-0.0491617	-0.0196969	-0.177032		-0.0166918	0.0288564
-34.1	0.0461338	0.0338051	0.0474009	0.037823	0.499695	0.100432	0.107517	0.470692	0.164084	0.0896839	0.11121	0.356655	1.01719	0.259067		0.238671	0.0733304		0.0980715	-0.0817987	0.00827219	0.0144737	-0.0602013	0.202487	0.0352148	-0.217686	-0.0575116	-0.00106416	0.07445	-0.0414596	-0.0219327	-0.184835		-0.01668	0.0288192
-34	0.0373622	0.0113363	0.0405127	0.00653138	0.510349	0.121404	0.117714	0.479577	0.173025	0.113251	0.1274	0.370587	1.03359	0.259696		0.243024	0.0751367		0.0929374	-0.108205	-0.00526209	-0.000706623	-0.0595622	0.209481	0.0477533	-0.19768	-0.0494387	0.0128012	0.0717604	-0.0316383	-0.0238695	-0.191942		-0.0166837	0.0288454
-33.9	0.025476	-0.0129287	0.0306289	-0.0277227	0.5177	0.14057	0.12681	0.485913	0.180529	0.134954	0.141199	0.382954	1.05288	0.260587		0.245682	0.0774351		0.083846	-0.132974	-0.0207676	-0.0167327	-0.059586	0.217938	0.0579671	-0.173498	-0.0420275	0.0256231	0.067624	-0.0210914	-0.0254586	-0.197789		-0.0169233	0.0290067
-33.8	0.0114015	-0.0379645	0.0186163	-0.0627768	0.521313	0.15684	0.134865	0.489731	0.186088	0.153305	0.151788	0.393271	1.07254	0.261614		0.246474	0.0799855		0.071429	-0.154586	-0.0374549	-0.0322418	-0.0599776	0.226288	0.0651355	-0.148035	-0.0355904	0.0363596	0.0620076	-0.0114097	-0.0264374	-0.20179		-0.0175931	0.0292818
-33.7	-0.00339737	-0.0624112	0.00564491	-0.0959856	0.521066	0.169437	0.1419	0.491395	0.189566	0.167126	0.158682	0.401328	1.09015	0.262421		0.245494	0.0824965		0.0567027	-0.171827	-0.0544077	-0.045831	-0.0603176	0.232668	0.0689322	-0.124669	-0.0303006	0.0441427	0.0547977	-0.00402977	-0.0264633	-0.20342		-0.0188588	0.0295436
-33.6	-0.0171552	-0.084772	-0.00691256	-0.124496	0.517372	0.177928	0.147929	0.491375	0.191221	0.175643	0.161818	0.407135	1.10373	0.262387		0.243086	0.0846729		0.0409772	-0.184031	-0.0705183	-0.0561681	-0.0602429	0.235369	0.0695036	-0.106462	-0.026152	0.048388	0.0459481	-0.000104766	-0.0253013	-0.20229		-0.0207917	0.0296048
-33.5	-0.0280602	-0.103613	-0.0177533	-0.145641	0.511015	0.181989	0.152937	0.490069	0.191567	0.178473	0.161489	0.410864	1.11199	0.260654		0.239713	0.0862622		0.0256698	-0.191153	-0.0846164	-0.0622632	-0.0594627	0.233081	0.0672848	-0.0955944	-0.0230717	0.0488362	0.0355098	-0.00022983	-0.0228685	-0.198322		-0.0233714	0.029291
-33.4	-0.0345981	-0.117771	-0.0257866	-0.15724	0.503065	0.181479	0.156838	0.487671	0.191255	0.175651	0.158323	0.412751	1.11439	0.256366		0.235885	0.0870881		0.0121412	-0.193779	-0.095561	-0.0635454	-0.0579037	0.225363	0.0629696	-0.0929679	-0.0209366	0.0455437	0.023766	-0.00440663	-0.019208	-0.191735		-0.0264471	0.0285215
-33.3	-0.0358046	-0.126607	-0.0303281	-0.157985	0.494768	0.176376	0.159495	0.484123	0.19084	0.167546	0.153128	0.412972	1.11114	0.248768		0.232031	0.0870826		0.00150704	-0.192972	-0.102263	-0.0599258	-0.0555745	0.212785	0.0573169	-0.0981194	-0.0196529	0.038858	0.0112319	-0.0120369	-0.0147112	-0.183065		-0.0297587	0.0273426
-33.2	-0.0313996	-0.130017	-0.0310719	-0.147552	0.487334	0.166896	0.160722	0.479262	0.19074	0.154801	0.146759	0.411663	1.10291	0.237452		0.228464	0.0862816		-0.00549203	-0.190024	-0.103842	-0.0517824	-0.0526805	0.196856	0.0510237	-0.109444	-0.0191611	0.0294143	-0.00145006	-0.0221244	-0.00984249	-0.173067		-0.0329726	0.0259188
-33.1	-0.02178	-0.128498	-0.0282066	-0.126748	0.481743	0.153484	0.160352	0.472896	0.191044	0.138245	0.139935	0.408804	1.0908	0.222572		0.225332	0.0848294		-0.0085321	-0.18624	-0.0996972	-0.0399028	-0.0495254	0.179756	0.0446986	-0.124453	-0.0195009	0.0179911	-0.0135702	-0.0334042	-0.00515949	-0.162622		-0.0357258	0.0244892
-33	-0.00790781	-0.122931	-0.0222653	-0.0973221	0.478619	0.136933	0.158265	0.46508	0.191605	0.118863	0.133205	0.404256	1.07601	0.204804		0.222658	0.0829402		-0.00778331	-0.182702	-0.0896315	-0.025361	-0.0464446	0.163927	0.0387911	-0.140355	-0.0207604	0.00546532	-0.024471	-0.0446196	-0.00114428	-0.152526		-0.0376868	0.0232973
-32.9	0.00889646	-0.114529	-0.0140926	-0.0618329	0.478131	0.118292	0.154401	0.456127	0.192091	0.0976741	0.126803	0.397869	1.05968	0.185305		0.220344	0.0808631		-0.00375925	-0.180067	-0.0739614	-0.0093858	-0.0438318	0.151446	0.033633	-0.154571	-0.0230874	-0.00734295	-0.0337552	-0.0546316	0.00189254	-0.143428		-0.0386321	0.0225161
-32.8	0.0271729	-0.104563	-0.00468959	-0.0233053	0.480002	0.0988183	0.148871	0.446711	0.192085	0.0757306	0.120769	0.389549	1.0428	0.165516		0.218248	0.0788329		0.00272947	-0.178678	-0.0535245	0.00675024	-0.0419329	0.143673	0.0294362	-0.165033	-0.0266433	-0.0197351	-0.0412268	-0.062599	0.00377512	-0.135753		-0.038483	0.0222095
-32.7	0.0455195	-0.0943329	0.0049224	0.0151098	0.48352	0.0797271	0.141945	0.437711	0.191224	0.0540995	0.114976	0.379268	1.02619	0.146943		0.216202	0.0770301		0.0107228	-0.178506	-0.0296921	0.0218903	-0.0409359	0.140969	0.0263551	-0.170483	-0.0315221	-0.0311579	-0.0469523	-0.0680452	0.00461518	-0.129678		-0.0373157	0.0223348
-32.6	0.0627316	-0.0849883	0.0137762	0.0504413	0.487763	0.0621806	0.134093	0.43009	0.189296	0.0338466	0.109302	0.367242	1.01036	0.130905		0.214074	0.0755492		0.0192727	-0.179392	-0.00419801	0.035073	-0.0407418	0.142755	0.0244475	-0.170464	-0.0377043	-0.041215	-0.0511408	-0.0708376	0.0046267	-0.125213		-0.035338	0.0227825
-32.5	0.0779446	-0.0774641	0.0211097	0.0802165	0.491789	0.0471583	0.125926	0.424741	0.186276	0.0159837	0.103706	0.353887	0.995609	0.11845		0.211809	0.0743997		0.0274996	-0.181227	0.0209848	0.0456126	-0.0410056	0.147766	0.0236839	-0.165264	-0.044944	-0.0496369	-0.0541251	-0.0711513	0.00416392	-0.122203		-0.0328461	0.0234207
-32.4	0.0905949	-0.0726004	0.0264233	0.102677	0.494798	0.0353429	0.118118	0.422223	0.182314	0.00144065	0.0983415	0.339896	0.982022	0.110153		0.20941	0.0735304		0.0346933	-0.183966	0.0439465	0.0531663	-0.0411674	0.154352	0.0239737	-0.155621	-0.0528394	-0.0562344	-0.0561646	-0.0694054	0.00358048	-0.120419		-0.0301504	0.0241139
-32.3	0.100482	-0.0709791	0.0295091	0.116834	0.496339	0.0272221	0.111374	0.422782	0.177743	-0.00899935	0.0935371	0.326116	0.969493	0.106203		0.206975	0.0728586		0.0403889	-0.1878	0.0630421	0.0577199	-0.0405691	0.160827	0.0251677	-0.142364	-0.0607695	-0.0608608	-0.0573179	-0.066105	0.00314275	-0.119525		-0.0275016	0.0247379
-32.2	0.107708	-0.0729053	0.0304515	0.122534	0.496253	0.0231574	0.1062	0.426337	0.172935	-0.0147927	0.0896891	0.313578	0.957765	0.10641		0.204666	0.0723016		0.044336	-0.193005	0.0771581	0.0595362	-0.0386031	0.165836	0.0270699	-0.126272	-0.0680043	-0.0634181	-0.0575278	-0.0617884	0.00299563	-0.11911		-0.0250569	0.0251985
-32.1	0.112556	-0.0784073	0.0295695	0.120289	0.494796	0.023419	0.102912	0.432493	0.168242	-0.0157028	0.0872168	0.303196	0.946511	0.110291		0.20267	0.0718		0.0465259	-0.199886	0.0857216	0.0590918	-0.0348973	0.168482	0.0295332	-0.107875	-0.0737825	-0.0638507	-0.0565411	-0.0568323	0.00317336	-0.118575		-0.0228366	0.02544
-32	0.115447	-0.0872284	0.027325	0.111179	0.492481	0.0282109	0.101478	0.440631	0.163893	-0.0118321	0.0864112	0.295654	0.935389	0.117132		0.201155	0.0713256		0.0471136	-0.208633	0.0887633	0.0569392	-0.0294503	0.168412	0.032462	-0.0874898	-0.0774345	-0.062189	-0.0540366	-0.0514849	0.00355438	-0.117238		-0.0207651	0.0254586
-31.9	0.11683	-0.0987797	0.0242522	0.0965734	0.489981	0.0375897	0.101655	0.449856	0.159944	-0.0036606	0.0873347	0.291261	0.924122	0.126096		0.200218	0.0708758		0.0464007	-0.219171	0.0868268	0.0536017	-0.0227105	0.165716	0.035792	-0.0655175	-0.0785232	-0.0585875	-0.0498094	-0.0458044	0.00398486	-0.114277		-0.0187199	0.0253002
-31.8	0.117125	-0.112244	0.0208542	0.0779578	0.48805	0.0514245	0.102874	0.459115	0.156299	0.00799214	0.0897584	0.289773	0.912414	0.136277		0.199834	0.0704599		0.0447605	-0.231058	0.0807871	0.0495052	-0.0154618	0.16078	0.0395224	-0.0424486	-0.0768674	-0.0532903	-0.043753	-0.0397261	0.00425193	-0.10896		-0.0165684	0.0250395
-31.7	0.116684	-0.126617	0.0175614	0.0568253	0.48734	0.0692729	0.104497	0.467286	0.152633	0.0220516	0.0931867	0.290538	0.900108	0.146778		0.199867	0.0700909		0.0425477	-0.243534	0.0717565	0.0448867	-0.00879343	0.154295	0.0436205	-0.019107	-0.0726216	-0.04669	-0.0361586	-0.0331909	0.00408692	-0.100757		-0.0142614	0.0247647
-31.6	0.115775	-0.140879	0.0146205	0.0345089	0.48839	0.0903102	0.105811	0.473132	0.148544	0.0372572	0.0969384	0.29252	0.886997	0.15672		0.200046	0.0697669		0.0400576	-0.255573	0.0607656	0.0398638	-0.00379298	0.146963	0.0480175	0.00339588	-0.0661998	-0.0392501	-0.0275275	-0.0262579	0.00329177	-0.0895081		-0.0118396	0.0245357
-31.5	0.11462	-0.154024	0.0121031	0.0121797	0.491487	0.113266	0.106251	0.475529	0.143566	0.0522742	0.100257	0.294557	0.872932	0.16544		0.200031	0.0694692		0.0375156	-0.266038	0.0488648	0.0344532	-0.00143319	0.139358	0.0525817	0.023956	-0.0583451	-0.0315094	-0.0185677	-0.0192054	0.0016654	-0.0755374		-0.00944582	0.0243701
-31.4	0.113397	-0.165151	0.00993253	-0.00917228	0.496621	0.13649	0.105324	0.473552	0.137289	0.0657555	0.102435	0.295549	0.857707	0.172336		0.199433	0.0691577		0.0350658	-0.273845	0.0369077	0.0286621	-0.00242281	0.1319	0.0571304	0.0415062	-0.0499398	-0.0240398	-0.0100456	-0.0124863	-0.000976297	-0.0596451		-0.00730204	0.0242396
-31.3	0.112272	-0.173589	0.00791763	-0.0286161	0.503344	0.158168	0.102766	0.466534	0.129457	0.0764466	0.102948	0.294624	0.84111	0.176917		0.197879	0.0687724		0.0327583	-0.278216	0.0257169	0.022587	-0.00706117	0.124771	0.0614561	0.0553605	-0.0419304	-0.0174215	-0.00255498	-0.00677733	-0.00471317	-0.043		-0.00564463	0.0240932
-31.2	0.111315	-0.178762	0.00579517	-0.0452828	0.510859	0.176443	0.0984183	0.454188	0.11995	0.0832062	0.101474	0.291246	0.822865	0.178881		0.195043	0.068238		0.0306134	-0.27866	0.0159205	0.0164243	-0.0152905	0.117982	0.0653359	0.0653003	-0.0352002	-0.012223	0.00349286	-0.00273642	-0.00953129	-0.0269254		-0.0046784	0.0238719
-31.1	0.110556	-0.180325	0.00337399	-0.0583472	0.518103	0.189684	0.092229	0.436548	0.108811	0.0850934	0.0979324	0.285207	0.802772	0.178001		0.190688	0.0674789		0.0286637	-0.275144	0.00804058	0.0104924	-0.0266581	0.111355	0.0685516	0.0716352	-0.0304783	-0.00894131	0.00804494	-0.000927282	-0.0152832	-0.0126505		-0.00452138	0.0235367
-31	0.10991	-0.178095	0.00057412	-0.0670625	0.52384	0.196695	0.084259	0.41415	0.0962025	0.0814401	0.0924333	0.276623	0.780771	0.17416		0.184707	0.0664345		0.0269634	-0.267999	0.00240749	0.00518468	-0.0405106	0.104697	0.070933	0.0751058	-0.0282452	-0.00803408	0.0113355	-0.00163322	-0.0216478	-0.00109576		-0.00518134	0.0230796
-30.9	0.109178	-0.172047	-0.00255915	-0.0707673	0.526936	0.19691	0.0746597	0.387911	0.0823866	0.0718966	0.0852507	0.265795	0.756909	0.167318		0.177127	0.0650681		0.025632	-0.257867	-0.000843126	0.000887808	-0.0560129	0.0979309	0.0722728	0.0766296	-0.0287758	-0.00979303	0.0138196	-0.00474569	-0.0282517	0.0072361		-0.00656289	0.0225274
-30.8	0.108148	-0.162316	-0.00581682	-0.0690858	0.526574	0.190466	0.0637214	0.359061	0.0676389	0.0565574	0.0768128	0.253115	0.731531	0.157617		0.168145	0.0633886		0.0248567	-0.245563	-0.00180536	-0.00208139	-0.0722728	0.0911104	0.0724423	0.0770972	-0.0320282	-0.014328	0.0160315	-0.00986341	-0.034588	0.012348		-0.00847458	0.0219354
-30.7	0.106625	-0.149223	-0.00888103	-0.0619362	0.522308	0.178146	0.0519019	0.32924	0.0522734	0.0359697	0.067584	0.238956	0.705254	0.145264		0.158106	0.0614567		0.0248758	-0.232019	-0.000805486	-0.00355651	-0.0884755	0.0844858	0.0713674	0.0770504	-0.0377397	-0.0214939	0.0185642	-0.0162097	-0.0401141	0.0146153		-0.0106754	0.0213785
-30.6	0.104545	-0.133308	-0.0113701	-0.0496831	0.514183	0.161336	0.0397467	0.300283	0.0365675	0.0111677	0.0581087	0.223677	0.678845	0.130725		0.147487	0.0593794		0.0259426	-0.21812	0.00167029	-0.0035151	-0.103802	0.0783884	0.0690959	0.0765972	-0.0454551	-0.0308235	0.0219188	-0.0228885	-0.0443232	0.0146805		-0.0129024	0.0209258
-30.5	0.102014	-0.115266	-0.0129256	-0.0331343	0.502617	0.141762	0.0278736	0.273906	0.020874	-0.0164226	0.0489553	0.207503	0.653286	0.114613		0.136833	0.057294		0.0283319	-0.204768	0.00503462	-0.00210375	-0.117514	0.0732134	0.0658355	0.075455	-0.0545693	-0.041549	0.0264578	-0.0289736	-0.0468462	0.0133174		-0.0149056	0.0206308
-30.4	0.0993085	-0.0960494	-0.0133093	-0.0134948	0.488277	0.121324	0.0168271	0.251671	0.00554913	-0.0450595	0.0405994	0.190731	0.629411	0.0977165		0.126679	0.0553377		0.0322464	-0.192661	0.00875369	0.000398465	-0.128954	0.0692236	0.0619592	0.072837	-0.0643877	-0.0526467	0.0325517	-0.0336331	-0.0474151	0.0112126		-0.0164654	0.0205002
-30.3	0.0968288	-0.0767035	-0.0123846	0.00769284	0.47191	0.101824	0.00695991	0.234852	-0.00893124	-0.0728715	0.0333759	0.173692	0.607821	0.0809953		0.117504	0.0536124		0.0377898	-0.182402	0.0123319	0.00363456	-0.137559	0.0665986	0.0580498	0.0680858	-0.074167	-0.0629298	0.0404124	-0.0363131	-0.045942	0.00891665		-0.0173924	0.0205147
-30.2	0.0949851	-0.0583651	-0.0102202	0.0287013	0.454067	0.0848015	-0.0016152	0.224131	-0.0220592	-0.098039	0.0274529	0.156857	0.588704	0.0654656		0.109633	0.0521517		0.0449449	-0.174384	0.0153842	0.00717279	-0.142867	0.065309	0.0547528	0.0605487	-0.0831421	-0.071212	0.0502159	-0.0367078	-0.0425108	0.00673671		-0.0175542	0.0206288
-30.1	0.0940735	-0.042087	-0.00704707	0.0478151	0.435124	0.071477	-0.00897086	0.219666	-0.0332662	-0.118981	0.0227539	0.140831	0.571733	0.0520202		0.103224	0.0509124		0.0535092	-0.168795	0.0176922	0.0105741	-0.144633	0.065163	0.0527363	0.0500597	-0.090602	-0.0764503	0.0619684	-0.0348392	-0.0373267	0.00477562		-0.0168691	0.0208041
-30	0.094183	-0.0287284	-0.00328136	0.0634717	0.415239	0.0626279	-0.0153266	0.221028	-0.0420857	-0.134451	0.0190409	0.126323	0.556054	0.0414394		0.0982524	0.0497853		0.0631419	-0.165616	0.0190674	0.013393	-0.142817	0.0659075	0.0526137	0.0369065	-0.0959542	-0.0779038	0.0754687	-0.0309849	-0.0307967	0.00302851		-0.0153247	0.0210221
-29.9	0.095162	-0.0188084	0.000564625	0.0744079	0.394315	0.0586546	-0.0208821	0.227381	-0.0481339	-0.143655	0.0160302	0.114037	0.54049	0.0341321		0.0945496	0.0486275		0.0733691	-0.164625	0.0193792	0.0152167	-0.1377	0.0672581	0.0547804	0.0219885	-0.0987001	-0.0752049	0.0902482	-0.0256029	-0.0232575	0.00137005		-0.0129629	0.0212842
-29.8	0.0966201	-0.0124072	0.0039175	0.0797445	0.372287	0.0595951	-0.0256388	0.237395	-0.0512202	-0.146274	0.0134523	0.104504	0.523739	0.0302139		0.091852	0.0473036		0.0836379	-0.165354	0.0185104	0.0156837	-0.129684	0.0689866	0.059394	0.00640851	-0.0985528	-0.0684419	0.105606	-0.0192278	-0.0150398	-0.000309361		-0.00988447	0.0215918
-29.7	0.098034	-0.00924111	0.00622193	0.0790417	0.349145	0.0651326	-0.0294709	0.249504	-0.0513341	-0.142476	0.0111524	0.0980237	0.504605	0.0293333		0.0898337	0.045719		0.0933733	-0.167151	0.0163717	0.0145015	-0.119366	0.070948	0.0663355	-0.00847448	-0.0953888	-0.0580883	0.120574	-0.0123272	-0.00644417	-0.00207096		-0.00622906	0.0219335
-29.6	0.0988397	-0.00860273	0.00706659	0.0723168	0.325101	0.0745969	-0.0320514	0.261925	-0.0487228	-0.132891	0.0091153	0.0945606	0.482291	0.030846		0.0881708	0.0438396		0.102037	-0.169269	0.0129003	0.0114995	-0.107361	0.0730651	0.0751783	-0.0214142	-0.0893353	-0.0449471	0.134171	-0.00523327	0.00235573	-0.00394988		-0.00216449	0.0222774
-29.5	0.0985601	-0.00958366	0.0061715	0.0600208	0.300548	0.0869938	-0.0330268	0.272928	-0.0438048	-0.118539	0.0074065	0.0937603	0.456481	0.0338896		0.0865575	0.0416931		0.109181	-0.170894	0.00807996	0.00662672	-0.0943156	0.0752882	0.0851763	-0.0315136	-0.0807021	-0.0300018	0.145451	0.00187855	0.0112229	-0.00587886		0.00211419	0.0225706
-29.4	0.0969194	-0.0113007	0.0034771	0.0430387	0.276068	0.101145	-0.0321893	0.280986	-0.0371662	-0.100767	0.00614346	0.0949579	0.427397	0.0374371		0.0847247	0.0393618		0.114511	-0.171316	0.00198542	1.80349e-05	-0.0808038	0.0775179	0.0954073	-0.0382095	-0.0699761	-0.0143166	0.153727	0.00898741	0.0200726	-0.00778871		0.00641543	0.0227587
-29.3	0.0938821	-0.0129634	-0.000860106	0.0226085	0.252244	0.115666	-0.0296058	0.284879	-0.0295564	-0.081128	0.00537721	0.0972802	0.395645	0.0404554		0.0824231	0.0369542		0.117885	-0.169999	-0.005185	-0.0080633	-0.0673273	0.0796569	0.104781	-0.0414688	-0.0578238	0.00110137	0.158671	0.0161421	0.0287598	-0.00960586		0.0105374	0.0228001
-29.2	0.089653	-0.0140474	-0.00650712	0.000333843	0.22969	0.129156	-0.0256705	0.28376	-0.0218209	-0.061264	0.00502867	0.0996799	0.362071	0.0421099		0.0794409	0.0345777		0.119305	-0.166662	-0.0131663	-0.017172	-0.0543792	0.081501	0.112176	-0.0417578	-0.0450333	0.0153521	0.160302	0.0233711	0.0371322	-0.0112678		0.0142644	0.0226741
-29.1	0.0846425	-0.0143525	-0.012994	-0.021948	0.208866	0.14029	-0.0210931	0.277367	-0.0147882	-0.0427429	0.00489301	0.101001	0.327481	0.0417546		0.0755983	0.0323062		0.118946	-0.161282	-0.0216396	-0.0267473	-0.0424063	0.0828215	0.116603	-0.0397969	-0.0324032	0.0277231	0.159028	0.0304991	0.0448558	-0.0127287		0.0173909	0.0223803
-29	0.079396	-0.0138529	-0.0197822	-0.0422866	0.190091	0.148033	-0.016739	0.265952	-0.00921243	-0.0269676	0.00470516	0.100157	0.292598	0.039044		0.0707954	0.0301617		0.117101	-0.154095	-0.0301872	-0.0361159	-0.0318537	0.083474	0.117345	-0.036579	-0.0206359	0.0376983	0.155429	0.0371485	0.0516064	-0.0140182		0.0197369	0.0219334
-28.9	0.0744795	-0.0126266	-0.0263407	-0.0587917	0.173676	0.151595	-0.0134763	0.2502	-0.00571658	-0.0150508	0.00415717	0.0961501	0.257813	0.0338576		0.0649947	0.0281067		0.114129	-0.145417	-0.0383838	-0.0445935	-0.0231044	0.0833448	0.114072	-0.0331092	-0.0103374	0.0449787	0.150196	0.0427665	0.0570108	-0.0151781		0.0211696	0.0213483
-28.8	0.0704217	-0.010755	-0.0322011	-0.0698019	0.15985	0.150517	-0.0119944	0.231063	-0.00466631	-0.00777326	0.00293902	0.0882132	0.223356	0.0262943		0.0582473	0.0260682		0.110455	-0.135614	-0.045682	-0.0515275	-0.0164801	0.082538	0.107018	-0.0301969	-0.00189114	0.0494532	0.143911	0.0467802	0.0608304	-0.0162261		0.0216691	0.0206382
-28.7	0.0676481	-0.00803785	-0.0370245	-0.0740639	0.148813	0.144644	-0.0126266	0.209737	-0.00618258	-0.00555319	0.00087143	0.0759338	0.18928	0.0165005		0.0507099	0.0239789		0.106481	-0.124995	-0.0514807	-0.0563839	-0.0121543	0.081288	0.0968274	-0.028375	0.00452569	0.0511787	0.137001	0.0486685	0.0628661	-0.0172131		0.0213025	0.0198068
-28.6	0.066455	-0.00408941	-0.0406026	-0.0708507	0.140649	0.134022	-0.015326	0.187395	-0.0101499	-0.00843507	-0.00223183	0.059183	0.155642	0.00463903		0.0425928	0.0218294		0.102597	-0.113718	-0.0551052	-0.0588138	-0.0101512	0.0798352	0.084557	-0.0278664	0.00888181	0.0503762	0.129568	0.0481625	0.0631372	-0.0181005		0.02024	0.0188487
-28.5	0.0669758	0.00168839	-0.0428853	-0.0600948	0.135272	0.118912	-0.0197229	0.165083	-0.0163025	-0.0161715	-0.00649346	0.0383084	0.122679	-0.00919168		0.0341469	0.0197326		0.0991093	-0.101913	-0.0559085	-0.0586978	-0.0101645	0.0784856	0.0714594	-0.0286082	0.0112695	0.0473672	0.121517	0.0452902	0.0617158	-0.0188412		0.0187201	0.0177613
-28.4	0.0692099	0.0100437	-0.0438593	-0.0423391	0.132322	0.0996261	-0.0251355	0.143571	-0.0243546	-0.0282415	-0.0120355	0.0138833	0.0908314	-0.024885		0.0256169	0.0179586		0.0962948	-0.089638	-0.0533333	-0.0561696	-0.0116782	0.0774645	0.058728	-0.0302968	0.0117747	0.0425575	0.112447	0.040407	0.0588483	-0.0193683		0.0170027	0.0165465
-28.3	0.0730442	0.0216308	-0.0435996	-0.0187776	0.131244	0.0766058	-0.0308388	0.123261	-0.0339616	-0.0439378	-0.0189831	-0.0132876	0.0607358	-0.0422808		0.0172039	0.0169434		0.0944083	-0.0769334	-0.0471171	-0.051568	-0.0137864	0.0767254	0.0473501	-0.0326111	0.010491	0.0363983	0.10204	0.0340813	0.0547493	-0.0196218		0.015329	0.0152263
-28.2	0.0782921	0.0369646	-0.0421479	0.00888574	0.131325	0.0504306	-0.036097	0.104305	-0.0448921	-0.0623429	-0.0274046	-0.0423868	0.0331809	-0.0610763		0.00907402	0.0171374		0.0936756	-0.0638824	-0.0372996	-0.0454206	-0.015431	0.0760182	0.0379719	-0.0352587	0.00747979	0.0293668	0.0900404	0.0269473	0.0497272	-0.0196072		0.0138805	0.0138524
-28.1	0.0846352	0.0561426	-0.0395016	0.0386398	0.131886	0.0218121	-0.0403463	0.0866156	-0.0568996	-0.0824433	-0.0372875	-0.0726314	0.00891264	-0.0807757		0.0013399	0.0187006		0.0943485	-0.0506842	-0.0243852	-0.0383382	-0.0153184	0.0749296	0.0308733	-0.0379693	0.00287195	0.0219609	0.0764164	0.0196478	0.044082	-0.0193944		0.0127886	0.0125191
-28	0.0917214	0.078886	-0.0356631	0.0682792	0.132376	-0.00828357	-0.0432643	0.0700403	-0.0697086	-0.103088	-0.0485239	-0.10342	-0.0114348	-0.100711		-0.00591388	0.0213886		0.0966386	-0.0375667	-0.00922854	-0.0309474	-0.0122408	0.0729108	0.0259929	-0.0407281	-0.00309609	0.0147068	0.0614897	0.0126225	0.0381308	-0.0190795		0.0121146	0.0113687
-27.9	0.0991421	0.104442	-0.0306438	0.0957037	0.132492	-0.0388344	-0.0447744	0.0543423	-0.0829435	-0.12305	-0.0607734	-0.134222	-0.0274358	-0.120073		-0.0126163	0.0247545		0.100751	-0.0248029	0.00699556	-0.0238667	-0.0052662	0.0693806	0.0230932	-0.0434747	-0.00998733	0.00816949	0.0458846	0.00618066	0.0322087	-0.0188269		0.0118885	0.01058
-27.8	0.106458	0.13166	-0.0245641	0.119052	0.132026	-0.0685707	-0.0449942	0.0394901	-0.0960254	-0.141004	-0.0735194	-0.164605	-0.0389174	-0.138144		-0.0186899	0.0283688		0.106704	-0.0127298	0.0229601	-0.0176162	0.00606339	0.0639355	0.021846	-0.0462962	-0.0171532	0.0029272	0.0304789	0.000449628	0.0267073	-0.0187712		0.0121075	0.0103179
-27.7	0.113247	0.159147	-0.0176791	0.136889	0.130902	-0.0961005	-0.0441683	0.0255726	-0.108217	-0.155631	-0.0861171	-0.194122	-0.0460199	-0.154241		-0.0240385	0.0318848		0.114405	-0.00158568	0.037327	-0.012626	0.0214124	0.0564289	0.0219786	-0.049181	-0.0237695	-0.000450726	0.0162756	-0.00454567	0.0220094	-0.0190091		0.0127621	0.0106401
-27.6	0.119101	0.185368	-0.0103671	0.148283	0.12898	-0.120072	-0.0426265	0.0127787	-0.118708	-0.165718	-0.0977944	-0.222206	-0.0491155	-0.167861		-0.0285684	0.03503		0.123535	0.00834215	0.0489559	-0.00921291	0.0397224	0.0470311	0.0232522	-0.0519692	-0.0289436	-0.00147167	0.00422151	-0.00881132	0.0184524	-0.0196067		0.0138212	0.0114425
-27.5	0.123708	0.208878	-0.00313531	0.152767	0.125869	-0.139184	-0.0406483	0.00134049	-0.126682	-0.170224	-0.10781	-0.248193	-0.0488255	-0.178653		-0.0321995	0.0375912		0.133593	0.0168911	0.0569522	-0.00756176	0.0591846	0.0362897	0.0256245	-0.0542546	-0.031815	0.00021026	-0.00485596	-0.012306	0.0163443	-0.020567		0.0152664	0.0125066
-27.4	0.126821	0.228497	0.00346807	0.150411	0.121033	-0.152354	-0.0385248	-0.00851439	-0.13147	-0.168473	-0.115495	-0.27131	-0.0459385	-0.186491		-0.0348815	0.0394201		0.14393	0.0238677	0.0608175	-0.00773931	0.0775049	0.0250234	0.0290529	-0.0553915	-0.0317573	0.00471932	-0.0104023	-0.0149461	0.0158173	-0.0218346		0.0170473	0.0135894
-27.3	0.128305	0.243407	0.00896588	0.141649	0.113725	-0.158834	-0.0364341	-0.0167498	-0.132676	-0.160245	-0.120331	-0.290874	-0.0412957	-0.191382		-0.0366264	0.0404333		0.153832	0.029162	0.0605064	-0.00970481	0.0923486	0.0143504	0.033571	-0.054627	-0.0284469	0.0119484	-0.0122209	-0.0166863	0.0168871	-0.0232943		0.0191161	0.0144889
-27.2	0.128161	0.253232	0.0129816	0.12729	0.103265	-0.158317	-0.0345388	-0.0236018	-0.130201	-0.145844	-0.122067	-0.306432	-0.0356691	-0.193517		-0.0375184	0.0406296		0.162586	0.0327203	0.0563138	-0.0133134	0.101735	0.00542614	0.0391468	-0.05116	-0.0219471	0.0215012	-0.0104877	-0.0174652	0.0195078	-0.0247722		0.0214137	0.0150669
-27.1	0.126498	0.258039	0.0153202	0.108444	0.0892631	-0.151003	-0.0329814	-0.0296067	-0.12426	-0.126147	-0.120743	-0.317857	-0.0297639	-0.193251		-0.0377178	0.0400957		0.169587	0.0345674	0.0489273	-0.0183729	0.104453	-0.000661609	0.0456281	-0.044474	-0.0126528	0.0327881	-0.00573188	-0.01734	0.0234569	-0.0260402		0.0238667	0.0152775
-27	0.123551	0.258269	0.0159777	0.0864898	0.0716886	-0.137578	-0.0319178	-0.0355844	-0.11532	-0.102555	-0.116721	-0.325527	-0.0240249	-0.191164		-0.0374583	0.0390083		0.17441	0.0348343	0.0392226	-0.024635	0.100324	-0.00304532	0.0526949	-0.0343864	-0.00133976	0.0450272	0.00111842	-0.0164519	0.0284567	-0.0269037		0.0263804	0.0151735
-26.9	0.119632	0.25462	0.0150775	0.0630093	0.0510898	-0.11925	-0.0315344	-0.0426645	-0.104058	-0.0768348	-0.11068	-0.330278	-0.0187887	-0.188094		-0.0370538	0.0376188		0.176841	0.0338894	0.0281952	-0.0318408	0.0901213	-0.00119497	0.0598354	-0.0212365	0.0110396	0.0573669	0.00891019	-0.0149692	0.0341205	-0.0272212		0.0288469	0.0148908
-26.8	0.115075	0.247987	0.0128014	0.0397434	0.0284365	-0.0977074	-0.0319962	-0.0520803	-0.0912402	-0.0510032	-0.103567	-0.333314	-0.0142353	-0.18507		-0.0368693	0.0362188		0.17687	0.0322598	0.0168387	-0.0396929	0.0754185	0.00502765	0.0664093	-0.00579647	0.0234068	0.0689429	0.0163208	-0.0131434	0.0400844	-0.0269621		0.0311417	0.0146078
-26.7	0.110194	0.239327	0.00938675	0.0184353	0.00507469	-0.0749185	-0.0334393	-0.064946	-0.0777199	-0.027068	-0.0964715	-0.336021	-0.0106726	-0.183224		-0.0372902	0.0350847		0.174705	0.0306338	0.00599157	-0.047824	0.0581987	0.0153454	0.0716923	0.0106919	0.0347054	0.0789233	0.0221256	-0.0111813	0.0458658	-0.0262557		0.0331156	0.0144777
-26.6	0.105254	0.229663	0.00508845	0.00075187	-0.0175681	-0.0531633	-0.0359061	-0.0820885	-0.0644323	-0.00687818	-0.0905352	-0.339712	-0.00853933	-0.183727		-0.0386995	0.0344241		0.170707	0.0298208	-0.00363945	-0.0558002	0.0405019	0.029131	0.0749956	0.0268022	0.0440499	0.0866031	0.0252579	-0.00932203	0.0510211	-0.0253929		0.034624	0.0145667
-26.5	0.100447	0.220036	0.000179498	-0.0118312	-0.0381932	-0.0347012	-0.0392212	-0.103937	-0.052372	0.00807449	-0.0867837	-0.345337	-0.00845565	-0.187517		-0.0414009	0.0343291		0.165373	0.0305884	-0.0115596	-0.0630872	0.0239923	0.045299	0.075821	0.0411755	0.0507592	0.0914207	0.025047	-0.00783293	0.0550989	-0.024783		0.0355223	0.0148392
-26.4	0.0959391	0.211442	-0.00501417	-0.0181585	-0.0559252	-0.0216402	-0.0431092	-0.13016	-0.042538	0.0168015	-0.0859868	-0.353398	-0.0111787	-0.195175		-0.0455787	0.0347813		0.159256	0.0335765	-0.0174494	-0.0691037	0.00972151	0.0624803	0.073871	0.0526176	0.054454	0.0930457	0.0213005	-0.00712509	0.0576487	-0.0248831		0.0356722	0.0151998
-26.3	0.0919147	0.204919	-0.0100941	-0.0174664	-0.0702962	-0.0156516	-0.0471694	-0.15988	-0.0358786	0.0188428	-0.088541	-0.363814	-0.0173914	-0.20679		-0.0512354	0.0357015		0.15296	0.0391928	-0.021072	-0.0732339	-0.0018429	0.079083	0.0691532	0.0603092	0.0550722	0.0913804	0.0142561	-0.00763285	0.058272	-0.0261494		0.034982	0.0155501
-26.2	0.0886489	0.201417	-0.0145516	-0.00943878	-0.0813645	-0.0176585	-0.0509667	-0.191523	-0.0330837	0.0143017	-0.0944448	-0.375943	-0.0275344	-0.221827		-0.0581406	0.036998		0.147084	0.0475596	-0.0222723	-0.0749465	-0.010781	0.0934583	0.0619156	0.0639405	0.0528338	0.0865955	0.00458161	-0.00992304	0.0565938	-0.0289024		0.0334098	0.0158291
-26.1	0.0865081	0.201769	-0.0178049	0.00578495	-0.089521	-0.0278531	-0.0541426	-0.223163	-0.0345552	0.0037926	-0.103281	-0.388833	-0.0415383	-0.239354		-0.0658708	0.0386165		0.142248	0.0585464	-0.0209071	-0.0738538	-0.0175069	0.104032	0.052607	0.0638111	0.0481738	0.0791349	-0.00681404	-0.0145303	0.0524413	-0.0332734		0.0310078	0.0160287
-26	0.0859538	0.206576	-0.0193012	0.0275866	-0.0954951	-0.0455246	-0.0565271	-0.252723	-0.0402214	-0.0116656	-0.114247	-0.40129	-0.0588462	-0.257957		-0.0738344	0.0405305		0.138999	0.0718191	-0.0168567	-0.0698064	-0.0226222	0.109688	0.0417049	0.0607155	0.0416786	0.0697055	-0.0189231	-0.021825	0.0457886	-0.0391602		0.0279218	0.0161977
-25.9	0.0874965	0.216098	-0.0185648	0.0548976	-0.100134	-0.0691985	-0.0581342	-0.278272	-0.0495194	-0.0307625	-0.126232	-0.412203	-0.0783065	-0.276069		-0.0813503	0.0427286		0.137822	0.0869074	-0.00994382	-0.062963	-0.0266097	0.109861	0.0296923	0.0558996	0.0340283	0.0592018	-0.030787	-0.0319076	0.0369816	-0.0461823		0.0244286	0.0164366
-25.8	0.0915291	0.230119	-0.0153429	0.0862436	-0.104325	-0.0968927	-0.059163	-0.29825	-0.0614843	-0.0520168	-0.137999	-0.420631	-0.0984023	-0.292092		-0.0877648	0.0451709		0.139079	0.103219	-6.47377e-05	-0.0538091	-0.0297457	0.104712	0.0169987	0.0509181	0.0258712	0.0486088	-0.0416176	-0.0444343	0.0266995	-0.0537171		0.0209084	0.0168771
-25.7	0.0982052	0.247934	-0.00970687	0.119831	-0.108942	-0.126272	-0.0598911	-0.311673	-0.0749142	-0.0739146	-0.148306	-0.425937	-0.117529	-0.304695		-0.0925579	0.0477698		0.142927	0.120086	0.0127091	-0.0431349	-0.0320734	0.0951183	0.00395673	0.0473073	0.0178547	0.0388543	-0.0507975	-0.0586618	0.0159065	-0.0609775		0.0177911	0.0176334
-25.6	0.107352	0.268285	-0.00208442	0.1536	-0.114724	-0.15509	-0.0605461	-0.31824	-0.0885277	-0.0949745	-0.156094	-0.42789	-0.134248	-0.312846		-0.0954306	0.0503813		0.149301	0.136749	0.0280229	-0.0319977	-0.0333662	0.0823378	-0.00908282	0.0463955	0.0105573	0.0307255	-0.0578978	-0.0734812	0.00567969	-0.0670794		0.0154903	0.0187388
-25.5	0.118411	0.289517	0.00675445	0.185344	-0.122244	-0.181305	-0.0612218	-0.318293	-0.101153	-0.113838	-0.160633	-0.426466	-0.147469	-0.315966		-0.0963259	0.0528142		0.15786	0.152368	0.0451833	-0.0215369	-0.0332188	0.0678888	-0.0217075	0.049056	0.0044939	0.0247838	-0.0626713	-0.0875962	-0.00296465	-0.0711601		0.0143413	0.0201177
-25.4	0.130456	0.309688	0.0157912	0.212849	-0.131801	-0.203228	-0.0618434	-0.31273	-0.111863	-0.129344	-0.161517	-0.42198	-0.156754	-0.313974		-0.0954464	0.0548618		0.167974	0.166053	0.0630855	-0.0128616	-0.0311621	0.0531185	-0.0334163	0.0555534	9.13775e-05	0.021312	-0.0649593	-0.0997496	-0.0092537	-0.0725003		0.0145203	0.0216038
-25.3	0.142303	0.326882	0.0238858	0.233996	-0.143523	-0.219709	-0.0622195	-0.302909	-0.120009	-0.140544	-0.158853	-0.414792	-0.162204	-0.307105		-0.0932	0.0563242		0.178803	0.176929	0.0803189	-0.00694471	-0.0268361	0.0390103	-0.0435772	0.0653075	-0.00228411	0.0203647	-0.064751	-0.108879	-0.0128908	-0.0706149		0.0159968	0.0229927
-25.2	0.152685	0.339416	0.0299634	0.246957	-0.157175	-0.230015	-0.0620644	-0.290451	-0.125261	-0.146776	-0.153068	-0.405291	-0.164452	-0.295924		-0.090104	0.0570378		0.189358	0.184319	0.0952068	-0.00438616	-0.0200876	0.0260117	-0.0515189	0.0774452	-0.00242645	0.0217951	-0.0621247	-0.11428	-0.0140022	-0.0653105		0.0185714	0.0240967
-25.1	0.160386	0.346179	0.0332837	0.250389	-0.172404	-0.233936	-0.0611301	-0.27698	-0.127477	-0.14762	-0.14487	-0.39375	-0.164447	-0.28111		-0.0866776	0.0568989		0.198616	0.187811	0.106122	-0.00535539	-0.0111319	0.0141028	-0.0566401	0.0904415	-0.000228602	0.0253796	-0.0573312	-0.115679	-0.0130798	-0.056676		0.0218822	0.0247753
-25	0.16442	0.346632	0.0334989	0.243556	-0.188657	-0.231567	-0.059323	-0.263862	-0.126683	-0.142975	-0.135097	-0.380327	-0.163229	-0.263384		-0.0833569	0.0558704		0.205583	0.187334	0.111632	-0.0095825	-0.000499659	0.00289104	-0.0585552	0.102782	0.00425847	0.0308557	-0.0507417	-0.113253	-0.0108985	-0.0450079		0.0254856	0.0249544
-24.9	0.164181	0.340941	0.0308396	0.226482	-0.205312	-0.223462	-0.0566864	-0.252144	-0.123054	-0.133072	-0.124669	-0.365047	-0.161753	-0.243444		-0.0804428	0.0540048		0.209454	0.183297	0.110782	-0.0163599	0.0109213	-0.00818304	-0.0571979	0.113154	0.0108207	0.0379673	-0.0429053	-0.107495	-0.00818158	-0.0308266		0.0289462	0.0246416
-24.8	0.159495	0.329904	0.0260287	0.199989	-0.22186	-0.210441	-0.0534754	-0.242282	-0.116865	-0.118454	-0.114422	-0.347891	-0.160702	-0.221943		-0.0780656	0.0514402		0.209665	0.176528	0.103274	-0.0246794	0.0220893	-0.0195743	-0.052925	0.120647	0.019091	0.0464527	-0.0344492	-0.0991267	-0.00559236	-0.0147311		0.0319049	0.0239226
-24.7	0.150675	0.314747	0.0202344	0.165682	-0.237805	-0.193588	-0.0500208	-0.234262	-0.10849	-0.0999354	-0.1051	-0.328974	-0.160482	-0.199467		-0.076199	0.0483984		0.205924	0.168221	0.0895041	-0.0333288	0.0319473	-0.0314233	-0.0464283	0.124873	0.0286104	0.0559852	-0.0260123	-0.0890251	-0.00351429	0.00256562		0.0341356	0.0229479
-24.6	0.138402	0.296941	0.014783	0.125857	-0.252584	-0.17423	-0.046709	-0.227591	-0.0984582	-0.0786175	-0.0972879	-0.308573	-0.161245	-0.176615		-0.0747091	0.0451573		0.198276	0.159638	0.0706273	-0.041154	0.0396686	-0.0434922	-0.0386686	0.126109	0.0388219	0.0661105	-0.0182608	-0.078064	-0.00208839	0.020296		0.0355585	0.0219093
-24.5	0.123665	0.27797	0.0109957	0.0832409	-0.265715	-0.153756	-0.0438521	-0.22155	-0.0873659	-0.0557561	-0.0913846	-0.287237	-0.163037	-0.154016		-0.0734141	0.042017		0.187098	0.152073	0.0484015	-0.0471805	0.0448089	-0.0550365	-0.0307373	0.124991	0.0491929	0.0762398	-0.0117718	-0.0671155	-0.00130757	0.0376452		0.0362358	0.0209941
-24.4	0.10759	0.259242	0.0098747	0.0408344	-0.276573	-0.133665	-0.0417176	-0.215349	-0.0758858	-0.0327535	-0.0876092	-0.265732	-0.16595	-0.1322		-0.0721353	0.0392449		0.173068	0.146493	0.0249929	-0.0507668	0.047259	-0.0649498	-0.0236371	0.122516	0.0592709	0.0856231	-0.00695311	-0.0568935	-0.00107639	0.0537851		0.036338	0.0203233
-24.3	0.0912407	0.241875	0.0119132	0.00160004	-0.284539	-0.115386	-0.0404534	-0.208282	-0.0647198	-0.0110157	-0.0859916	-0.244956	-0.170101	-0.111713		-0.070752	0.0370111		0.157065	0.143398	0.00267051	-0.0516845	0.0473838	-0.0721035	-0.0181853	0.119574	0.0686777	0.0934593	-0.00419009	-0.0479332	-0.00131649	0.0679081		0.0360517	0.0199129
-24.2	0.0755372	0.226728	0.0169872	-0.0318231	-0.289121	-0.100065	-0.0401473	-0.199946	-0.0544799	0.0081067	-0.0863336	-0.225863	-0.175728	-0.0929529		-0.0692215	0.0353589		0.140122	0.142881	-0.0163871	-0.0501308	0.0458102	-0.0755234	-0.0148374	0.117037	0.0771634	0.0989585	-0.00368747	-0.0405984	-0.00202987	0.0793492		0.0355805	0.0196866
-24.1	0.0611247	0.214438	0.0244151	-0.0572919	-0.289935	-0.088583	-0.0408414	-0.190314	-0.0456811	0.0234073	-0.0882855	-0.209274	-0.182972	-0.0762068		-0.0675714	0.0342087		0.123259	0.144567	-0.0304696	-0.0466451	0.0433358	-0.0747266	-0.0137195	0.115297	0.0845903	0.101487	-0.00557003	-0.0351114	-0.00336205	0.0875451		0.0350341	0.0195205
-24	0.0484097	0.205287	0.0330769	-0.0733514	-0.287086	-0.0813518	-0.0425584	-0.179689	-0.0386106	0.0339328	-0.0913133	-0.195883	-0.191758	-0.0616373		-0.0658952	0.033416		0.107378	0.147858	-0.0384228	-0.0419674	0.0407431	-0.0699311	-0.0145856	0.114482	0.0908704	0.100645	-0.00987834	-0.0315432	-0.0055501	0.0922202		0.0344513	0.0193148
-23.9	0.0375401	0.199335	0.0416279	-0.0793304	-0.28105	-0.0783374	-0.0453595	-0.168568	-0.0334071	0.0390659	-0.0948584	-0.186081	-0.201583	-0.0493991		-0.0643146	0.0328334		0.093182	0.152167	-0.0398153	-0.0368825	0.0387227	-0.0620685	-0.0170024	0.114474	0.0958765	0.0963434	-0.0165916	-0.0299224	-0.00879422	0.0933489		0.0337884	0.0190404
-23.8	0.0284986	0.19643	0.0487871	-0.0753445	-0.272813	-0.0791246	-0.0492093	-0.157592	-0.0300072	0.0385913	-0.0982666	-0.180033	-0.211485	-0.039617		-0.0629418	0.0323688		0.0811464	0.156952	-0.0349208	-0.032049	0.0377745	-0.0526018	-0.0204259	0.115045	0.0994325	0.0888264	-0.0256317	-0.0302715	-0.0133795	0.0911938		0.032935	0.0187481
-23.7	0.0211462	0.196217	0.0536154	-0.062273	-0.263635	-0.0829525	-0.0540565	-0.147405	-0.0282193	0.0327874	-0.100992	-0.17763	-0.2202	-0.032438		-0.0618597	0.0319964		0.0714659	0.161922	-0.0245991	-0.0278809	0.0381612	-0.0433833	-0.0243682	0.115874	0.10129	0.0786002	-0.0369066	-0.0325845	-0.019345	0.0862072		0.0317466	0.0185498
-23.6	0.0152815	0.198172	0.0556028	-0.0416021	-0.254843	-0.0890274	-0.0597027	-0.138347	-0.0277832	0.0223228	-0.102534	-0.17851	-0.22638	-0.0280387		-0.0610992	0.0317375		0.0641333	0.166959	-0.0101393	-0.0245418	0.0399738	-0.0362499	-0.0285253	0.116938	0.101202	0.0663575	-0.0502754	-0.0368338	-0.0265321	0.0789915		0.0301041	0.0185874
-23.5	0.0106408	0.201695	0.0548087	-0.0152984	-0.247504	-0.0965077	-0.0657432	-0.130377	-0.0283834	0.00824806	-0.102589	-0.182045	-0.22893	-0.0265071		-0.0606066	0.0316358		0.0590138	0.172035	0.00694547	-0.0219351	0.0431966	-0.032698	-0.0328692	0.11825	0.0989491	0.0528859	-0.0655698	-0.0428673	-0.0345204	0.0701314		0.0279248	0.0189743
-23.4	0.00695892	0.206193	0.0517595	0.0143638	-0.242176	-0.104689	-0.0716576	-0.123069	-0.0297469	-0.00813107	-0.101008	-0.187406	-0.227394	-0.02775		-0.060268	0.0317304		0.055862	0.177069	0.0251337	-0.0197894	0.0477234	-0.0336696	-0.0375535	0.120051	0.0945087	0.038989	-0.0824497	-0.0503543	-0.0426684	0.0601401		0.0252137	0.0197587
-23.3	0.00389778	0.211003	0.0473032	0.0450357	-0.238644	-0.113098	-0.0768031	-0.115558	-0.0316716	-0.0254001	-0.0978337	-0.193611	-0.222039	-0.0314057		-0.059916	0.032014		0.0543669	0.181862	0.0430546	-0.0178011	0.0535128	-0.0393818	-0.0428766	0.122671	0.0880564	0.0254086	-0.100477	-0.0587632	-0.0501031	0.0493194		0.0220606	0.0209104
-23.2	0.0011087	0.215585	0.0424092	0.0744316	-0.236031	-0.121334	-0.08054	-0.106721	-0.0339433	-0.0421524	-0.0932901	-0.199652	-0.214002	-0.036832		-0.0593545	0.0324334		0.0541651	0.186046	0.0596034	-0.015684	0.0604562	-0.0493567	-0.0491463	0.126376	0.0800765	0.0128062	-0.118946	-0.0673288	-0.0559385	0.0377994		0.0186377	0.022333
-23.1	-0.0017912	0.219331	0.0380173	0.100458	-0.232859	-0.129006	-0.0824194	-0.0951903	-0.0363719	-0.0571086	-0.0877957	-0.20451	-0.205014	-0.043123		-0.0583845	0.032871		0.0547952	0.189057	0.0739941	-0.0132867	0.0685339	-0.0624286	-0.0564731	0.131317	0.071258	0.00172062	-0.137088	-0.0751611	-0.0595151	0.0255615		0.0151632	0.0238958
-23	-0.00516311	0.22164	0.0348568	0.121424	-0.227388	-0.135655	-0.0821856	-0.0797578	-0.0387485	-0.0691894	-0.0818175	-0.207328	-0.196962	-0.0492378		-0.0568223	0.0331759		0.055739	0.19033	0.085733	-0.0105655	0.0776212	-0.0770389	-0.0647065	0.137443	0.0624662	-0.00743102	-0.153945	-0.0813218	-0.0603135	0.012516		0.0118947	0.0254536
-22.9	-0.00935602	0.221892	0.0334131	0.136076	-0.218199	-0.140682	-0.0798864	-0.0595925	-0.0408225	-0.0775355	-0.0758567	-0.207468	-0.191625	-0.0541334		-0.0545554	0.0332118		0.0563845	0.189295	0.0945477	-0.00764466	0.0874552	-0.091409	-0.0734004	0.144475	0.0545097	-0.0143522	-0.168614	-0.0850275	-0.05832	-0.00136849		0.00903792	0.0268667
-22.8	-0.0146493	0.219477	0.0338676	0.143693	-0.20441	-0.143312	-0.0758154	-0.0346324	-0.0423416	-0.0815188	-0.0703426	-0.204555	-0.190317	-0.0569512		-0.0515577	0.032894		0.0561062	0.185573	0.100438	-0.00473044	0.0975548	-0.103832	-0.0818806	0.151949	0.0481355	-0.0188403	-0.180336	-0.0857407	-0.0538897	-0.0160073		0.00674996	0.0280162
-22.7	-0.0211893	0.213834	0.0361365	0.144049	-0.186106	-0.142674	-0.0703861	-0.00566779	-0.0430008	-0.0807918	-0.0654906	-0.198477	-0.193665	-0.0570954		-0.0478946	0.0322181		0.0542728	0.17906	0.103545	-0.00211949	0.107233	-0.11279	-0.0893566	0.159094	0.0437865	-0.0208188	-0.188507	-0.0833184	-0.0477096	-0.0311362		0.00508823	0.0288003
-22.6	-0.0290356	0.204576	0.0399063	0.137414	-0.164368	-0.137983	-0.0640017	0.0255264	-0.0425403	-0.075255	-0.061332	-0.189492	-0.201566	-0.054251		-0.043743	0.0312645		0.0503517	0.169908	0.1041	-0.00012682	0.115721	-0.117266	-0.0951089	0.165148	0.0416556	-0.0203142	-0.19284	-0.078094	-0.0406554	-0.046291		0.00401343	0.0291554
-22.5	-0.038103	0.191591	0.0446824	0.12448	-0.141119	-0.128729	-0.0569966	0.0565404	-0.0407599	-0.0650657	-0.0577197	-0.177972	-0.213339	-0.048428		-0.0393527	0.0301699		0.0439101	0.158537	0.102448	0.000935845	0.122251	-0.116765	-0.098653	0.169343	0.0417028	-0.0174376	-0.193237	-0.0708277	-0.0336751	-0.0609478		0.0033989	0.0290542
-22.4	-0.0481993	0.175071	0.0497823	0.106193	-0.118829	-0.114739	-0.0496043	0.0846258	-0.0375631	-0.0506966	-0.0543744	-0.164488	-0.227914	-0.0398934		-0.0350449	0.0290861		0.034715	0.145637	0.0989933	0.000774183	0.126186	-0.111293	-0.0998434	0.171095	0.0436765	-0.0124079	-0.189793	-0.0626065	-0.0275887	-0.0745489		0.00307111	0.0285122
-22.3	-0.0590206	0.155587	0.0544508	0.0837287	-0.099955	-0.0963846	-0.041962	0.10738	-0.0330078	-0.0328811	-0.0509911	-0.149702	-0.243927	-0.0290233		-0.031122	0.0281482		0.0227301	0.131982	0.0941961	-0.000827873	0.127282	-0.10134	-0.0988848	0.169989	0.0471974	-0.00559303	-0.182754	-0.0546538	-0.0229982	-0.0865957		0.0028378	0.0275875
-22.2	-0.070249	0.134005	0.0579316	0.0583538	-0.0866175	-0.0744464	-0.0341959	0.123265	-0.0273144	-0.0126547	-0.0473859	-0.134203	-0.259959	-0.016305		-0.0278411	0.0274579		0.00815863	0.118369	0.0884856	-0.00400617	0.125687	-0.0877881	-0.0962853	0.16611	0.0518609	0.00249373	-0.172414	-0.0481267	-0.020253	-0.0967811		0.00253646	0.0263864
-22.1	-0.0815406	0.111445	0.0595236	0.0313876	-0.0799962	-0.0500734	-0.0265112	0.131883	-0.0208574	0.00875905	-0.0435833	-0.118546	-0.274606	-0.00233186		-0.0253606	0.0270809		-0.0085451	0.105513	0.0822803	-0.00878444	0.121907	-0.0719049	-0.092734	0.159832	0.0572507	0.0111876	-0.15925	-0.0438787	-0.0194076	-0.104984		0.00203442	0.025056
-22	-0.0926062	0.0891346	0.0587581	0.00416171	-0.0803211	-0.0246795	-0.019186	0.133988	-0.0141713	0.0300259	-0.0398308	-0.103178	-0.28652	0.0122421		-0.0237273	0.0270397		-0.0266969	0.0939905	0.0759191	-0.0150486	0.11677	-0.0552313	-0.0889942	0.151915	0.0628959	0.0196925	-0.143933	-0.0423417	-0.0202657	-0.111297		0.00124104	0.0237721
-21.9	-0.103152	0.0682435	0.055377	-0.0220071	-0.086741	0.000330547	-0.0126429	0.131264	-0.00786851	0.0498035	-0.0364817	-0.0884013	-0.294625	0.0266417		-0.0228757	0.0272995		-0.0454592	0.0842343	0.0696822	-0.0225198	0.111203	-0.0393445	-0.0857799	0.143286	0.0682903	0.0271353	-0.127298	-0.0434579	-0.0224457	-0.116026		0.00010715	0.0227005
-21.8	-0.112981	0.0497775	0.0494837	-0.0458325	-0.0976274	0.023552	-0.00730408	0.125664	-0.00260821	0.066875	-0.033914	-0.0745059	-0.298088	0.0400128		-0.0226783	0.0277508		-0.0638909	0.0764522	0.0637937	-0.0307535	0.106014	-0.0260331	-0.0836892	0.135046	0.0728484	0.0326859	-0.110446	-0.0467927	-0.0254967	-0.119569		-0.00141649	0.0219618
-21.7	-0.121913	0.0344268	0.0414195	-0.0661224	-0.110887	0.0438877	-0.00358454	0.118991	0.00101333	0.0802397	-0.0323939	-0.0616637	-0.296518	0.0514354		-0.0229764	0.0282258		-0.081082	0.0707928	0.0584061	-0.0392012	0.10174	-0.0169829	-0.0830672	0.128124	0.0759342	0.0356519	-0.0946203	-0.0516862	-0.0289729	-0.122373		-0.00338119	0.0215862
-21.6	-0.129822	0.0225487	0.0317708	-0.0817751	-0.124464	0.0603829	-0.00173486	0.112561	0.00251073	0.0891865	-0.0319961	-0.0500172	-0.290082	0.0600697		-0.0236329	0.0285445		-0.096274	0.0672213	0.0536643	-0.0472183	0.0985984	-0.0135842	-0.0840737	0.123275	0.0769295	0.0355998	-0.0811197	-0.0574114	-0.0325265	-0.124745		-0.00583318	0.0215183
-21.5	-0.136647	0.0140824	0.0212351	-0.0919494	-0.136642	0.0723763	-0.00182951	0.106969	0.00163692	0.0933554	-0.0324787	-0.0396115	-0.279392	0.0652063		-0.0245492	0.0285499		-0.108943	0.0656026	0.0497555	-0.0541907	0.0965601	-0.0166615	-0.0866083	0.120779	0.0753089	0.0323958	-0.0710802	-0.063416	-0.0359425	-0.126827		-0.00880481	0.0216568
-21.4	-0.142345	0.0087245	0.0105898	-0.0960245	-0.146276	0.0794789	-0.00372009	0.102211	-0.00158368	0.0926705	-0.0334339	-0.0303828	-0.265536	0.0664159		-0.025658	0.0281461		-0.118858	0.0656615	0.0468711	-0.0595819	0.0953206	-0.0263769	-0.0903803	0.120615	0.0708062	0.0262438	-0.06533	-0.0694078	-0.0392498	-0.128499		-0.0122975	0.0219148
-21.3	-0.146942	0.00584898	0.000550051	-0.0937718	-0.152899	0.081566	-0.00705924	0.0980304	-0.00689224	0.0873869	-0.0343254	-0.0221339	-0.249841	0.063708		-0.0269124	0.027316		-0.126084	0.0669744	0.0452639	-0.0630689	0.094556	-0.0418806	-0.0949366	0.122368	0.0633796	0.0176466	-0.0642533	-0.0753186	-0.0425464	-0.129351		-0.0162322	0.0222466
-21.2	-0.150488	0.00480964	-0.00826075	-0.0853797	-0.156662	0.0788795	-0.0112621	0.0941626	-0.0137654	0.0780291	-0.0345974	-0.0145091	-0.233725	0.0575873		-0.0282272	0.0261295		-0.130891	0.069004	0.0451014	-0.0645381	0.093998	-0.0614265	-0.0997047	0.125334	0.053345	0.007335	-0.0676704	-0.0812721	-0.0460337	-0.12883		-0.0204464	0.0226414
-21.1	-0.153094	0.00496565	-0.0153623	-0.0715031	-0.157898	0.0719744	-0.0156271	0.0906314	-0.021558	0.0654056	-0.0338297	-0.00705854	-0.218376	0.0490862		-0.029446	0.0247267		-0.133725	0.071132	0.0465365	-0.0641101	0.0936291	-0.0824649	-0.104109	0.128824	0.0412612	-0.0038489	-0.0749571	-0.0874348	-0.0499356	-0.126306		-0.0246792	0.0231003
-21	-0.154886	0.0057318	-0.0204025	-0.0532986	-0.156935	0.06179	-0.0193843	0.0877577	-0.0295518	0.0505526	-0.0317633	0.000798332	-0.204689	0.0396077		-0.0303337	0.0233024		-0.135025	0.0727644	0.0495386	-0.0620967	0.0935802	-0.102069	-0.107558	0.132101	0.0278625	-0.0149908	-0.085185	-0.0939227	-0.0544831	-0.121313		-0.0286283	0.0235947
-20.9	-0.156039	0.0066394	-0.0232466	-0.0323244	-0.153907	0.0495711	-0.0217467	0.0861443	-0.0370701	0.0346965	-0.0282584	0.00959368	-0.193122	0.0308857		-0.0305845	0.0220687		-0.135222	0.0733539	0.0539144	-0.0589629	0.0940693	-0.117252	-0.109566	0.134843	0.0139592	-0.0252501	-0.0971911	-0.100671	-0.059852	-0.113586		-0.0319581	0.0240686
-20.8	-0.156756	0.00725798	-0.0239492	-0.0104608	-0.148563	0.0367517	-0.0221002	0.0864594	-0.0435946	0.0191733	-0.0233739	0.0197952	-0.183637	0.0246846		-0.0298795	0.0211915		-0.134712	0.0724868	0.0592554	-0.0552135	0.0952245	-0.125571	-0.109765	0.136867	0.000334157	-0.0339025	-0.109908	-0.107427	-0.0662888	-0.103233		-0.0344181	0.0244516
-20.7	-0.157269	0.00710875	-0.0227139	0.0102947	-0.140426	0.02486	-0.0200085	0.0892375	-0.0486917	0.00530144	-0.0172209	0.0317467	-0.175802	0.0226686		-0.0279225	0.0207438		-0.133822	0.0699117	0.0650296	-0.0513677	0.0969545	-0.125491	-0.107955	0.138342	-0.0123102	-0.0403739	-0.122362	-0.113797	-0.0740829	-0.0906644		-0.0358563	0.0246979
-20.6	-0.157836	0.0056153	-0.0199561	0.02799	-0.128931	0.0152991	-0.0152902	0.0946504	-0.0520967	-0.00572876	-0.00995545	0.0455455	-0.168903	0.0261156		-0.0245344	0.0206859		-0.132897	0.0655186	0.0704837	-0.0479134	0.0989188	-0.116635	-0.104095	0.139626	-0.023377	-0.0442434	-0.133704	-0.11933	-0.0834751	-0.0766494		-0.0362694	0.0248053
-20.5	-0.15873	0.00213593	-0.0162019	0.0409496	-0.113758	0.0091713	-0.00804054	0.102463	-0.0536122	-0.012981	-0.00173293	0.061136	-0.162098	0.0358714		-0.0196734	0.0209204		-0.132312	0.0593048	0.0748402	-0.0452785	0.100444	-0.0997929	-0.098331	0.141035	-0.0323927	-0.0452741	-0.143238	-0.123537	-0.0947117	-0.0620251		-0.0358049	0.0248102
-20.4	-0.160224	-0.00407441	-0.0120503	0.0479037	-0.0950396	0.00729363	0.00141991	0.112049	-0.0531592	-0.0158388	0.00723055	0.0782538	-0.154651	0.0521149		-0.0134837	0.0213695		-0.132523	0.0513682	0.0772962	-0.0438052	0.10074	-0.0767122	-0.0910129	0.142762	-0.0390268	-0.0433569	-0.150387	-0.126044	-0.107864	-0.0476561		-0.0347301	0.0247757
-20.3	-0.162581	-0.0135467	-0.00809079	0.0481308	-0.0734327	0.0100082	0.0126374	0.122545	-0.0507449	-0.0140495	0.0166857	0.0965881	-0.14604	0.0744104		-0.00624857	0.0220347		-0.133973	0.0418135	0.0772281	-0.0437591	0.0991177	-0.0497393	-0.0826459	0.144818	-0.0430338	-0.0385159	-0.154602	-0.126568	-0.12279	-0.0343268		-0.0333555	0.0247641
-20.2	-0.165976	-0.0266169	-0.00482705	0.0414689	-0.0500279	0.0173048	0.025139	0.132939	-0.0464943	-0.00765736	0.0263037	0.115716	-0.13608	0.101695		0.00163478	0.0229944		-0.137073	0.03083	0.0742268	-0.045287	0.0950989	-0.0213843	-0.073778	0.146836	-0.0443038	-0.0308935	-0.155461	-0.125006	-0.138985	-0.022591		-0.0319836	0.0248095
-20.1	-0.170568	-0.0432815	-0.00263299	0.0283293	-0.026171	0.0288334	0.0384468	0.142247	-0.0406507	0.00294966	0.0356982	0.135217	-0.124904	0.132346		0.00970423	0.0243624		-0.142106	0.0185737	0.068243	-0.0484114	0.088731	0.00611774	-0.0649498	0.148313	-0.0428357	-0.0208004	-0.152718	-0.121367	-0.155643	-0.0127645		-0.0308298	0.0249248
-20	-0.176406	-0.0630708	-0.00168955	0.00964392	-0.00312915	0.0439945	0.0521208	0.149594	-0.0335772	0.0171495	0.0444807	0.154675	-0.112956	0.164396		0.0175161	0.0262121		-0.149153	0.00524991	0.0595626	-0.0530074	0.0805117	0.0311281	-0.0566527	0.148703	-0.0387829	-0.00873153	-0.146472	-0.115831	-0.171848	-0.00490888		-0.0300166	0.0251149
-19.9	-0.183387	-0.0851452	-0.00200036	-0.0132984	0.0179639	0.0620794	0.065748	0.154399	-0.0257177	0.0341183	0.0523299	0.173713	-0.100872	0.1958		0.0246951	0.0285275		-0.158092	-0.00888758	0.0487859	-0.0587639	0.0712721	0.0527937	-0.0492437	0.147557	-0.0324546	0.00465017	-0.137161	-0.108666	-0.18655	0.00113905		-0.0295443	0.0253816
-19.8	-0.191306	-0.108443	-0.00343418	-0.0388852	0.0364354	0.0823105	0.0788969	0.156312	-0.0176113	0.0528578	0.0591146	0.191946	-0.0893771	0.224695		0.0309651	0.0311974		-0.168556	-0.0235524	0.0368149	-0.0652645	0.0620305	0.0708775	-0.0428869	0.144593	-0.0243658	0.0185051	-0.125671	-0.100235	-0.198865	0.0057264		-0.0293464	0.0257309
-19.7	-0.199782	-0.131834	-0.00576217	-0.0652988	0.0518675	0.103857	0.0910623	0.155222	-0.00976536	0.072219	0.0648525	0.208967	-0.0792028	0.24957		0.0361409	0.0340417		-0.180025	-0.0383953	0.0246168	-0.0719795	0.0536876	0.0856783	-0.0376013	0.139975	-0.0151641	0.0318962	-0.113173	-0.0909803	-0.208175	0.00930632		-0.0293095	0.0261683
-19.6	-0.208302	-0.154222	-0.00870923	-0.0907145	0.0642517	0.125917	0.101643	0.151238	-0.00267377	0.0909459	0.0697045	0.224317	-0.071012	0.269488		0.0401337	0.0368572		-0.191894	-0.0529683	0.0131953	-0.0783215	0.0468233	0.0977161	-0.033257	0.134166	-0.00564562	0.0438459	-0.10113	-0.0813904	-0.214139	0.0123731		-0.0293304	0.0266804
-19.5	-0.216234	-0.174766	-0.0120125	-0.113351	0.073771	0.147651	0.110044	0.144768	0.00326948	0.107724	0.0739312	0.237561	-0.0653719	0.284018		0.0429287	0.0394508		-0.203504	-0.0666744	0.00333609	-0.0837486	0.041592	0.107424	-0.0296516	0.127603	0.0033621	0.0534507	-0.0908992	-0.0719423	-0.216655	0.0153015		-0.0293576	0.027208
-19.4	-0.222925	-0.192888	-0.0154931	-0.131623	0.0806672	0.168024	0.115671	0.136297	0.00772978	0.121266	0.0778182	0.24823	-0.0627272	0.293169		0.0445154	0.0416514		-0.214233	-0.0789322	-0.00434134	-0.0877929	0.037668	0.115052	-0.0265338	0.120868	0.0110066	0.0599613	-0.083672	-0.0631199	-0.215885	0.0182846		-0.029405	0.0276714
-19.3	-0.227782	-0.208164	-0.0190126	-0.144244	0.0853314	0.185862	0.118038	0.126359	0.0104705	0.130388	0.0814999	0.255955	-0.0633521	0.297251		0.0449	0.0433186		-0.223491	-0.0890375	-0.00948094	-0.0901366	0.0343672	0.120499	-0.0236805	0.1141	0.0165824	0.0628589	-0.0802667	-0.05537	-0.212154	0.0212951		-0.0295653	0.027965
-19.2	-0.230322	-0.220402	-0.022482	-0.150361	0.0882416	0.199803	0.116835	0.115466	0.0113532	0.134153	0.0849613	0.260521	-0.0672671	0.296643		0.0440816	0.0443489		-0.230727	-0.0963143	-0.0119588	-0.0906127	0.0308556	0.123467	-0.0209708	0.107193	0.0195399	0.0618661	-0.0808884	-0.0490445	-0.205801	0.0240902		-0.0299504	0.027984
-19.1	-0.230352	-0.229522	-0.0258241	-0.149618	0.0899737	0.208399	0.111998	0.104025	0.010349	0.131951	0.0880298	0.261886	-0.074211	0.291814		0.0420642	0.0446862		-0.235442	-0.100311	-0.011879	-0.0891869	0.0263386	0.123526	-0.0184424	0.0997496	0.0196139	0.0569302	-0.0852671	-0.0443921	-0.197287	0.0263433		-0.0306933	0.0276484
-19	-0.227876	-0.235536	-0.028897	-0.142217	0.0911654	0.210293	0.10379	0.0922573	0.0076331	0.123644	0.0904124	0.260174	-0.083664	0.283308		0.0388919	0.0443253		-0.237263	-0.100784	-0.00952197	-0.0859519	0.0202363	0.120277	-0.0162313	0.0912077	0.016838	0.0482552	-0.0925905	-0.04154	-0.1872	0.027691		-0.0318984	0.0269171
-18.9	-0.22322	-0.2386	-0.0314872	-0.128884	0.0923312	0.204485	0.0926546	0.0801725	0.00344661	0.109554	0.0918129	0.255652	-0.0947384	0.271698		0.0346341	0.0433181		-0.235928	-0.0977962	-0.0052967	-0.0810839	0.0122909	0.11345	-0.0146514	0.0811587	0.0115159	0.0362609	-0.10165	-0.0404584	-0.176254	0.0279675		-0.0336053	0.0257957
-18.8	-0.21687	-0.239071	-0.0333765	-0.110755	0.0939086	0.190704	0.0793265	0.0675363	-0.00180731	0.0905166	0.0919944	0.248642	-0.106381	0.257724		0.0294351	0.0417804		-0.23139	-0.0918666	0.000300038	-0.0747879	0.00258452	0.102995	-0.0140034	0.0695332	0.00421766	0.0215044	-0.111034	-0.0409914	-0.165336	0.0272526		-0.0357873	0.0243438
-18.7	-0.209468	-0.237512	-0.0342807	-0.0892121	0.0960633	0.169518	0.0646757	0.0539868	-0.00764997	0.0678062	0.0910282	0.239547	-0.117353	0.242329		0.0235342	0.0398866		-0.223838	-0.0838426	0.00673774	-0.0672995	-0.00842098	0.0891801	-0.0145452	0.0566737	-0.00433747	0.00472659	-0.119262	-0.0428261	-0.155458	0.0258919		-0.03833	0.0226685
-18.6	-0.20166	-0.234662	-0.034022	-0.0658075	0.0987862	0.142455	0.0496917	0.039086	-0.0135324	0.0430274	0.0891968	0.228827	-0.126524	0.226635		0.0172498	0.0378566		-0.213688	-0.0748733	0.013506	-0.0588416	-0.0200948	0.0725564	-0.0163368	0.043354	-0.0132824	-0.0132251	-0.124934	-0.0455362	-0.147592	0.024448		-0.0410386	0.0209085
-18.5	-0.194023	-0.231432	-0.0324485	-0.0420179	0.101923	0.111845	0.0353836	0.0225437	-0.018939	0.0179919	0.0871011	0.217025	-0.132941	0.211831		0.0109888	0.0359262		-0.201581	-0.0663773	0.0201441	-0.049679	-0.0315924	0.0539583	-0.0191936	0.0305793	-0.0217838	-0.0313978	-0.126926	-0.0486199	-0.142494	0.0236015		-0.0436687	0.0192191
-18.4	-0.186945	-0.228726	-0.0296441	-0.0191872	0.105212	0.0805199	0.0226678	0.00429341	-0.0233139	-0.00544129	0.0855872	0.204813	-0.136049	0.199051		0.0052027	0.0343059		-0.188318	-0.0596615	0.0263415	-0.0401612	-0.0420348	0.0344809	-0.0226378	0.0191868	-0.029018	-0.0487537	-0.124484	-0.0514956	-0.140599	0.0239358		-0.0459442	0.017747
-18.3	-0.180638	-0.227361	-0.0257989	0.00144583	0.10849	0.0514466	0.0123328	-0.0152694	-0.0260977	-0.025522	0.0856073	0.192999	-0.135718	0.18927		0.000370466	0.033145		-0.174745	-0.0560403	0.0318525	-0.0306921	-0.0506126	0.0154146	-0.0259895	0.00984751	-0.0343256	-0.0642692	-0.117323	-0.0535628	-0.141822	0.0258555		-0.0476009	0.0166092
-18.2	-0.175156	-0.228026	-0.0212191	0.0187583	0.111704	0.0273771	0.00493788	-0.0352687	-0.0267849	-0.0407316	0.0881038	0.182523	-0.132211	0.183149		-0.0030603	0.0325069		-0.161685	-0.0563985	0.0365792	-0.0218071	-0.0566072	-0.00202183	-0.0283883	0.00295836	-0.0371989	-0.07697	-0.105632	-0.0542848	-0.145556	0.0294676		-0.048396	0.0158698
-18.1	-0.17048	-0.231167	-0.0163172	0.0316806	0.114782	0.0104727	0.000766012	-0.054304	-0.024951	-0.0499558	0.0937981	0.174279	-0.126133	0.181007		-0.00475161	0.0323657		-0.149869	-0.0613383	0.0404167	-0.0141221	-0.0596361	-0.0167753	-0.0290549	-0.00132525	-0.0373571	-0.0860214	-0.0901102	-0.0531674	-0.150769	0.0346056		-0.0481803	0.015533
-18	-0.166588	-0.237086	-0.0115841	0.0390796	0.117614	0.00211974	-0.000167854	-0.0706389	-0.0202532	-0.0525258	0.103058	0.169016	-0.118228	0.182837		-0.00452482	0.0326425		-0.139835	-0.0709813	0.0432938	-0.00834098	-0.0595096	-0.0281553	-0.0273773	-0.00297017	-0.0347531	-0.0908324	-0.0719695	-0.0498641	-0.156121	0.0408442		-0.046898	0.0155491
-17.9	-0.163585	-0.245872	-0.00753159	0.0399116	0.120104	0.00287744	0.00184877	-0.0825661	-0.0125674	-0.0483019	0.115812	0.167176	-0.109329	0.188292		-0.00240937	0.0332567		-0.131995	-0.0851327	0.0450521	-0.00511915	-0.0564375	-0.0359665	-0.0230599	-0.00177901	-0.0295793	-0.0911138	-0.0526261	-0.0441805	-0.160496	0.0475902		-0.0446317	0.0158589
-17.8	-0.161647	-0.257489	-0.00467277	0.0332462	0.122057	0.0125374	0.00631117	-0.0886095	-0.0020188	-0.0376826	0.131517	0.168782	-0.100228	0.19677		0.00134808	0.034166		-0.126597	-0.103194	0.0454376	-0.00499607	-0.0509584	-0.0405309	-0.0162397	0.00260574	-0.0222878	-0.0869627	-0.0336809	-0.0361312	-0.162823	0.0542486		-0.0415793	0.0164124
-17.7	-0.161094	-0.271676	-0.00354596	0.0185374	0.123206	0.0301684	0.0125298	-0.087893	0.0109597	-0.0215394	0.149188	0.173477	-0.0916845	0.207485		0.00629417	0.0353883		-0.123778	-0.124377	0.0441039	-0.00830459	-0.0438273	-0.0425167	-0.00743662	0.010618	-0.0135138	-0.0788218	-0.0166684	-0.0259662	-0.162721	0.060241		-0.0380692	0.0172037
-17.6	-0.162197	-0.288038	-0.00457868	-0.00415051	0.123478	0.0543107	0.0196512	-0.0803491	0.025644	-0.0011083	0.167538	0.180558	-0.0843326	0.21954		0.0118547	0.0369899		-0.123602	-0.147632	0.0406517	-0.0150278	-0.0358076	-0.0428475	0.00246159	0.0227696	-0.00404042	-0.067476	-0.00278982	-0.0141395	-0.160282	0.065155		-0.0344719	0.0182579
-17.5	-0.165119	-0.305905	-0.00806804	-0.0339818	0.123065	0.0830419	0.0267937	-0.0668205	0.0411066	0.0221301	0.185123	0.189205	-0.0787305	0.231929		0.0174121	0.0390322		-0.126065	-0.171752	0.034666	-0.024793	-0.0276536	-0.0425629	0.0123846	0.0393937	0.00528465	-0.0539305	0.00717372	-0.00130052	-0.1561	0.0686433		-0.0311865	0.0196034
-17.4	-0.169775	-0.324484	-0.0140338	-0.0692521	0.122367	0.114169	0.0330893	-0.0489276	0.0563172	0.0466214	0.200538	0.198538	-0.0752812	0.243668		0.0223967	0.04151		-0.131073	-0.195398	0.0258751	-0.0368128	-0.0198871	-0.0424709	0.021225	0.0604516	0.0136536	-0.0393047	0.0130245	0.0117741	-0.150866	0.0705547		-0.0285181	0.0212367
-17.3	-0.17579	-0.342728	-0.0221599	-0.107505	0.122038	0.14533	0.0377208	-0.028784	0.0702243	0.0708389	0.212577	0.207817	-0.0741554	0.253803		0.0263733	0.0443006		-0.1384	-0.217107	0.0142107	-0.0499711	-0.0128126	-0.0432232	0.0280854	0.0853438	0.0203579	-0.0247552	0.0151196	0.0243029	-0.145312	0.070859		-0.0266644	0.0231007
-17.2	-0.182461	-0.359575	-0.0317299	-0.145763	0.122775	0.17413	0.0401287	-0.00894007	0.0819836	0.0934208	0.220472	0.216487	-0.0751987	0.261553		0.0290916	0.0471766		-0.147638	-0.23547	-9.59248e-05	-0.0628924	-0.00657133	-0.0451535	0.0323517	0.112897	0.0248626	-0.0112795	0.0142839	0.0355292	-0.139838	0.0697113		-0.0256645	0.0250798
-17.1	-0.188829	-0.373936	-0.0416858	-0.180903	0.125119	0.198362	0.0400317	0.00807857	0.0910422	0.113211	0.223928	0.224221	-0.0779046	0.266291		0.0305019	0.0498403		-0.158128	-0.249108	-0.0164435	-0.0741421	-0.00120212	-0.048338	0.0338434	0.141454	0.0268838	0.000307459	0.0116354	0.0448797	-0.134329	0.0673752		-0.0253794	0.0270081
-17	-0.193803	-0.384888	-0.0507421	-0.210067	0.129321	0.216139	0.0374742	0.01986	0.0972011	0.129309	0.223212	0.230903	-0.0814367	0.267605		0.0307205	0.0519922		-0.169012	-0.256957	-0.0339588	-0.0823246	0.00329887	-0.0526103	0.0327269	0.169014	0.0263488	0.00942743	0.0083609	0.0520667	-0.128367	0.0643323		-0.0255467	0.0287067
-16.9	-0.196318	-0.391812	-0.0575579	-0.230929	0.135128	0.226142	0.0328115	0.0245272	0.100635	0.141059	0.219035	0.236504	-0.0847915	0.265291		0.0299803	0.0533853		-0.179251	-0.258308	-0.0514361	-0.0863264	0.00686868	-0.0576942	0.0294984	0.1935	0.0233934	0.0157473	0.00548713	0.057062	-0.121354	0.0611807		-0.0258309	0.0300046
-16.8	-0.195468	-0.394354	-0.0609961	-0.241982	0.141875	0.22768	0.026671	0.0208086	0.101805	0.148073	0.212478	0.241134	-0.0870797	0.259351		0.0285711	0.0538674		-0.187775	-0.252961	-0.0674943	-0.0854397	0.00941316	-0.0631327	0.0247193	0.213147	0.0182872	0.0191603	0.00372102	0.0601193	-0.112835	0.0585435		-0.0258948	0.0307705
-16.7	-0.190658	-0.392566	-0.0603375	-0.242549	0.148596	0.220834	0.0197772	0.00838868	0.101259	0.150197	0.204731	0.244904	-0.0876494	0.249955		0.0267773	0.0534042		-0.19356	-0.241257	-0.0807049	-0.0794629	0.0107818	-0.0685182	0.0189169	0.226714	0.0113578	0.0197436	0.00328503	0.0617133	-0.102797	0.057014		-0.0254838	0.0309315
-16.6	-0.181709	-0.386905	-0.0554143	-0.232798	0.15417	0.206494	0.0129007	-0.012134	0.0995355	0.147506	0.196996	0.247942	-0.0862307	0.237405		0.0248399	0.0520887		-0.195807	-0.224164	-0.089723	-0.0687137	0.0108697	-0.0734916	0.0124652	0.233626	0.00295572	0.0176816	0.004009	0.0624198	-0.0916609	0.0569632		-0.0244693	0.0304828
-16.5	-0.168879	-0.378103	-0.0466893	-0.213552	0.157645	0.186076	0.00667866	-0.0393089	0.0970059	0.140268	0.190186	0.250325	-0.0830919	0.222108		0.0229049	0.0501176		-0.194032	-0.203103	-0.0934624	-0.0540275	0.00963538	-0.0778724	0.00553814	0.234076	-0.0065881	0.0132387	0.00536891	0.0628752	-0.0803819	0.0585407		-0.022871	0.0294919
-16.4	-0.152809	-0.36716	-0.035194	-0.186236	0.158316	0.161483	0.00161384	-0.0709011	0.0938204	0.128942	0.184859	0.252077	-0.0789891	0.204558		0.0210271	0.0477682		-0.188122	-0.179922	-0.0912686	-0.0366207	0.0071392	-0.0816825	-0.00187115	0.228892	-0.0169347	0.00674163	0.00669679	0.0636167	-0.0701253	0.061589		-0.020848	0.0280894
-16.3	-0.134459	-0.355183	-0.0222989	-0.152685	0.155901	0.134711	-0.00200876	-0.10452	0.0898961	0.114139	0.181218	0.253229	-0.0749901	0.185284		0.0191595	0.0453505		-0.17838	-0.156572	-0.0830394	-0.0179481	0.00350972	-0.085258	-0.00978169	0.219207	-0.0277425	-0.00139037	0.00734464	0.0650708	-0.0621122	0.0657744		-0.0186655	0.026452
-16.2	-0.114971	-0.343327	-0.00950692	-0.115069	0.150504	0.107701	-0.00398974	-0.137834	0.0850389	0.0966031	0.179081	0.253797	-0.0723285	0.164922		0.0171872	0.0431602		-0.165436	-0.134978	-0.069346	0.000506485	-0.000964799	-0.0891587	-0.0181203	0.206322	-0.0386552	-0.0106479	0.00687421	0.0674578	-0.0573003	0.0706866		-0.0166257	0.0247914
-16.1	-0.0955183	-0.33265	0.00179638	-0.0757935	0.142588	0.0821567	-0.00425777	-0.169003	0.0789932	0.0771898	0.177986	0.25377	-0.0721626	0.144054		0.0149392	0.0414238		-0.150201	-0.116771	-0.051329	0.0173884	-0.00590676	-0.0941196	-0.026645	0.19143	-0.049254	-0.0204205	0.00514657	0.0708866	-0.0560764	0.0760109		-0.0149901	0.023329
-16	-0.0771649	-0.324117	0.0106483	-0.0373464	0.132868	0.0595094	-0.00276082	-0.197014	0.0716036	0.0568751	0.17736	0.253215	-0.0753904	0.123361		0.0122605	0.0402782		-0.133721	-0.103095	-0.0306641	0.0316572	-0.0108686	-0.100985	-0.0348835	0.175402	-0.0591759	-0.0300235	0.0024502	0.0753373	-0.0582632	0.081634		-0.0139428	0.0222589
-15.9	-0.060749	-0.318442	0.0165103	-0.00214993	0.122095	0.0408096	0.000591987	-0.221466	0.0627895	0.0367394	0.176681	0.252126	-0.0825666	0.103523		0.00903516	0.0397423		-0.117101	-0.0945493	-0.00936411	0.0426689	-0.0153647	-0.11039	-0.0421583	0.158964	-0.068097	-0.0387369	-0.000599457	0.08069	-0.0630392	0.0877351		-0.0135244	0.021711
-15.8	-0.0468704	-0.316117	0.0193603	0.0276186	0.111055	0.0268123	0.00581869	-0.24261	0.0527086	0.0179123	0.17559	0.250489	-0.0938977	0.0852589		0.00522347	0.0397513		-0.101349	-0.0912204	0.0105851	0.0502322	-0.0189682	-0.122654	-0.0477119	0.142435	-0.0758055	-0.0458955	-0.00321539	0.0868554	-0.0691187	0.0946593		-0.0136551	0.0217036
-15.7	-0.035812	-0.317321	0.0195435	0.0502647	0.10036	0.01798	0.0129158	-0.260924	0.0416184	0.00155676	0.173917	0.248235	-0.109227	0.0692802		0.000884811	0.0401815		-0.0872997	-0.0926779	0.0273751	0.0545397	-0.0213655	-0.137641	-0.0508315	0.125962	-0.0822028	-0.0509487	-0.00448253	0.0937095	-0.074906	0.102876		-0.0141352	0.0221555
-15.6	-0.0276313	-0.321991	0.0176745	0.0646625	0.0904451	0.0144504	0.0217245	-0.276776	0.0299045	-0.0112855	0.171762	0.245204	-0.128218	0.0562342		-0.00384572	0.0408996		-0.0755502	-0.0983069	0.0397037	0.0561411	-0.0224016	-0.154621	-0.0510486	0.1096	-0.0872637	-0.0535558	-0.00360216	0.101115	-0.0786847	0.11279		-0.0146918	0.0229356
-15.5	-0.0221954	-0.329736	0.0144269	0.0704357	0.0814807	0.0160897	0.0319134	-0.290421	0.0180896	-0.0197577	0.169306	0.241323	-0.150453	0.0467584		-0.00876712	0.0418011		-0.0664378	-0.107302	0.0468607	0.0557336	-0.0221259	-0.172327	-0.0481727	0.0932175	-0.0909918	-0.0535636	-0.000121591	0.108907	-0.0790394	0.124622		-0.0150529	0.0239093
-15.4	-0.0192751	-0.340029	0.0104559	0.0678616	0.0733252	0.0223657	0.0429473	-0.301593	0.00668198	-0.023339	0.166756	0.236498	-0.175458	0.0411765		-0.0136876	0.0428114		-0.0600565	-0.118819	0.0487764	0.0540046	-0.0208345	-0.189258	-0.0424279	0.0768403	-0.09338	-0.0510161	0.00600712	0.116867	-0.0750142	0.13832		-0.0149993	0.0249839
-15.3	-0.0185986	-0.352153	0.00624452	0.0578479	0.0654768	0.03248	0.0540791	-0.309811	-0.00384751	-0.0219491	0.164157	0.230809	-0.202763	0.0396196		-0.0184577	0.0438919		-0.0563026	-0.132047	0.0459688	0.0515086	-0.0189718	-0.203795	-0.0343767	0.0604262	-0.094304	-0.0461083	0.0144546	0.124615	-0.0662797	0.153568		-0.0144031	0.0260944
-15.2	-0.0198778	-0.365304	0.00218632	0.0417769	0.057166	0.0453685	0.06449	-0.314432	-0.0130789	-0.0159575	0.161348	0.224515	-0.231795	0.0418084		-0.0229847	0.0450208		-0.0549045	-0.146188	0.0393961	0.04857	-0.0170569	-0.214657	-0.0248357	0.0441189	-0.0936123	-0.0391272	0.0244724	0.131725	-0.0532519	0.169835		-0.0132511	0.0272044
-15.1	-0.0228059	-0.378645	-0.00149823	0.0212697	0.047381	0.0597816	0.0733457	-0.315161	-0.0207129	-0.00621154	0.15799	0.218003	-0.261919	0.0470546		-0.0272949	0.0461847		-0.0555161	-0.160358	0.0301797	0.0452779	-0.01576	-0.221072	-0.0147749	0.0281108	-0.0910703	-0.0304544	0.0351856	0.137679	-0.0370132	0.186402		-0.011656	0.0282761
-15	-0.0270571	-0.391292	-0.00464149	-0.00196999	0.0349411	0.0744738	0.0799175	-0.312103	-0.0266261	0.00608506	0.153586	0.211671	-0.2924	0.0543724		-0.0315031	0.0473547		-0.057714	-0.173596	0.019456	0.041533	-0.0156457	-0.223056	-0.00518311	0.0128047	-0.0865006	-0.0205512	0.0456476	0.141994	-0.0191664	0.202564		-0.00981526	0.0292733
-14.9	-0.032256	-0.402488	-0.00717782	-0.0263346	0.0186724	0.0883127	0.0837078	-0.306133	-0.0308259	0.0194577	0.147667	0.205771	-0.32245	0.0625288		-0.0358249	0.0484964		-0.0610815	-0.184802	0.00822516	0.0372076	-0.0172884	-0.221378	0.00315078	-0.00129014	-0.0798399	-0.00996918	0.0550223	0.144242	-0.00154891	0.21767		-0.00797716	0.0301509
-14.8	-0.0379516	-0.41147	-0.0091034	-0.0503851	-0.00242247	0.100379	0.0844401	-0.298748	-0.0334747	0.0323071	0.139905	0.200293	-0.351254	0.0702621		-0.0405159	0.0495597		-0.0651771	-0.192896	-0.00277036	0.032232	-0.021143	-0.217325	0.00959392	-0.0137329	-0.0713114	0.000643355	0.0626961	0.144264	0.014074	0.23122		-0.00640231	0.0308645
-14.7	-0.0436486	-0.417731	-0.0104949	-0.0729235	-0.0290116	0.110008	0.0821163	-0.292022	-0.0348991	0.0430775	0.130207	0.194844	-0.378096	0.0764117		-0.0458687	0.050499		-0.0695486	-0.196863	-0.0130479	0.0267308	-0.0275128	-0.212612	0.0138663	-0.0241057	-0.0614207	0.0105235	0.0683324	0.142081	0.0262727	0.242968		-0.00530971	0.0313855
-14.6	-0.0488286	-0.420884	-0.0115221	-0.0929915	-0.0613904	0.116802	0.0768571	-0.288199	-0.0355223	0.0503878	0.118735	0.188773	-0.40242	0.0801039		-0.0521499	0.0512751		-0.0737917	-0.195964	-0.0223262	0.0210064	-0.0365542	-0.208984	0.0159033	-0.0321983	-0.0509641	0.0188474	0.0717996	0.137994	0.0340832	0.252911		-0.00487411	0.0317121
-14.5	-0.0530155	-0.420794	-0.0124259	-0.109844	-0.0993805	0.120404	0.0689453	-0.289272	-0.035798	0.0531737	0.105835	0.181203	-0.423845	0.0808579		-0.0595683	0.0518638		-0.0774453	-0.18984	-0.0304366	0.0155008	-0.0482165	-0.207942	0.0158558	-0.0381326	-0.0410157	0.0248253	0.0730951	0.132439	0.0371868	0.261314		-0.00520085	0.0318776
-14.4	-0.0558429	-0.417589	-0.0134999	-0.122851	-0.142219	0.120558	0.0586393	-0.296595	-0.03623	0.0507903	0.0919329	0.171246	-0.442103	0.0784953		-0.0682334	0.0522592		-0.0800924	-0.178662	-0.0372142	0.0107267	-0.0621033	-0.210626	0.0139873	-0.0424514	-0.0327434	0.0277834	0.0724339	0.125941	0.0357432	0.268504		-0.00634094	0.0319524
-14.3	-0.0570429	-0.411516	-0.0150209	-0.131515	-0.188677	0.117002	0.0462747	-0.3105	-0.0372302	0.0430579	0.0774585	0.15823	-0.457053	0.0731803		-0.0780965	0.0524721		-0.0813544	-0.163023	-0.0425152	0.00712046	-0.0775863	-0.217634	0.0105679	-0.0460668	-0.0272657	0.0272833	0.0701106	0.119003	0.0305421	0.27484		-0.00828415	0.0320324
-14.2	-0.0565052	-0.402918	-0.0171992	-0.135454	-0.237116	0.109498	0.032203	-0.330298	-0.0391764	0.0302557	0.0627027	0.141755	-0.468664	0.0652326		-0.0889774	0.0525225		-0.0809452	-0.143989	-0.0461479	0.0049808	-0.0937269	-0.229136	0.00589464	-0.0503242	-0.0254457	0.0231929	0.0665714	0.111972	0.022566	0.280529		-0.0110006	0.0322219
-14.1	-0.0542964	-0.392222	-0.0200501	-0.134413	-0.285633	0.0979142	0.0168395	-0.354382	-0.0423384	0.013112	0.0478106	0.121778	-0.477034	0.055114		-0.100557	0.0524359		-0.0786849	-0.122903	-0.0480064	0.00448235	-0.109363	-0.244774	0.000249383	-0.0567011	-0.027775	0.0157429	0.0624444	0.105003	0.0131429	0.285538		-0.0144003	0.0326029
-14	-0.0506181	-0.379753	-0.0234558	-0.128361	-0.33221	0.0824018	0.000770787	-0.380502	-0.0468528	-0.00733508	0.0328288	0.0986718	-0.482455	0.0432263		-0.112403	0.052233		-0.0745667	-0.101237	-0.0481164	0.00559246	-0.123332	-0.26389	-0.00606499	-0.0665361	-0.0342698	0.00550785	0.0584453	0.098129	0.00359774	0.289595		-0.0183675	0.033222
-13.9	-0.0457446	-0.365843	-0.0271044	-0.117474	-0.375054	0.0634781	-0.0152443	-0.406334	-0.0527796	-0.0298014	0.01773	0.0731173	-0.485417	0.030022		-0.124032	0.05194		-0.0687544	-0.0804773	-0.0466713	0.00817928	-0.134574	-0.285431	-0.0126355	-0.0808082	-0.0444776	-0.00662873	0.0553078	0.0912564	-0.00480953	0.292246		-0.0227341	0.0340752
-13.8	-0.0400388	-0.350736	-0.0305679	-0.102258	-0.412754	0.042163	-0.0303874	-0.429671	-0.0600476	-0.0529013	0.00250048	0.0461364	-0.486693	0.015891		-0.134955	0.0515889		-0.0615709	-0.0618695	-0.0439966	0.0120425	-0.142348	-0.308084	-0.018945	-0.0999157	-0.0575142	-0.0196253	0.0537312	0.0843009	-0.01091	0.292989		-0.0272654	0.0351184
-13.7	-0.0338951	-0.334749	-0.033397	-0.0835553	-0.444483	0.0198285	-0.0438486	-0.449031	-0.0684996	-0.0752365	-0.0128581	0.0189644	-0.487365	0.00128727		-0.144774	0.0512365		-0.0534828	-0.0464208	-0.0406009	0.0169118	-0.146389	-0.330382	-0.0243911	-0.123443	-0.072197	-0.0323496	0.0540887	0.0773522	-0.0139419	0.29146		-0.031699	0.036284
-13.6	-0.0277392	-0.318228	-0.0351916	-0.0624539	-0.46996	-0.00182196	-0.0550169	-0.463505	-0.077797	-0.0954527	-0.0282318	-0.00709198	-0.488693	-0.0132208		-0.153172	0.0509499		-0.0450269	-0.034755	-0.0369264	0.022509	-0.146866	-0.350853	-0.0283516	-0.150523	-0.0871674	-0.0436752	0.0565225	0.0706052	-0.0134337	0.287536		-0.0357432	0.0374966
-13.5	-0.0219639	-0.301657	-0.035738	-0.0403148	-0.489482	-0.0209722	-0.0635506	-0.472979	-0.0875457	-0.112332	-0.0434364	-0.0306922	-0.491977	-0.0270902		-0.159981	0.0508032		-0.0367397	-0.0270619	-0.0333799	0.0284976	-0.144362	-0.368149	-0.0302949	-0.179684	-0.101081	-0.0526236	0.0607505	0.0644951	-0.00932404	0.281456		-0.0391072	0.0386813
-13.4	-0.0170005	-0.285634	-0.0349955	-0.0186414	-0.503737	-0.0359074	-0.0695168	-0.47778	-0.0972685	-0.124843	-0.0582376	-0.0507708	-0.498467	-0.0397842		-0.165185	0.0508532		-0.0291258	-0.0231837	-0.0302038	0.0345144	-0.139592	-0.38149	-0.0298321	-0.209216	-0.112711	-0.0584247	0.0662688	0.0596083	-0.00197765	0.273794		-0.0415408	0.0397825
-13.3	-0.0132254	-0.270854	-0.033129	0.00106228	-0.513639	-0.0452741	-0.0732714	-0.478427	-0.106455	-0.132221	-0.0723649	-0.0665218	-0.509168	-0.0508156		-0.168879	0.0511302		-0.0225605	-0.0225928	-0.0274781	0.0401688	-0.133352	-0.39048	-0.0268471	-0.237376	-0.121182	-0.0605311	0.0723431	0.0565864	0.00784872	0.265398		-0.042861	0.0407537
-13.2	-0.0109666	-0.257978	-0.0304365	0.0174122	-0.520198	-0.0482744	-0.0754092	-0.475608	-0.11468	-0.134013	-0.0855457	-0.077655	-0.52482	-0.059932		-0.171293	0.0516453		-0.0172853	-0.0245387	-0.0251537	0.0450489	-0.126312	-0.395493	-0.0214868	-0.262329	-0.126007	-0.0586741	0.0782241	0.0560193	0.0191356	0.25727		-0.0429701	0.041569
-13.1	-0.0105043	-0.247572	-0.0273088	0.0292668	-0.524292	-0.0446646	-0.076627	-0.469936	-0.121661	-0.130197	-0.09752	-0.0843764	-0.545703	-0.0671421		-0.172731	0.0523917		-0.0133565	-0.0281541	-0.0232068	0.048801	-0.118878	-0.397247	-0.014099	-0.282586	-0.127135	-0.0528829	0.0833088	0.0583062	0.0307535	0.250326		-0.0418607	0.0422095
-13	-0.011979	-0.239964	-0.0241324	0.0359084	-0.526702	-0.0349334	-0.0775372	-0.462101	-0.12728	-0.121211	-0.108061	-0.0873945	-0.571762	-0.07276		-0.173565	0.0533725		-0.0107185	-0.0325086	-0.0217027	0.0511463	-0.111292	-0.396938	-0.00518	-0.296903	-0.124942	-0.0435334	0.087193	0.0636086	0.0414629	0.24523		-0.0396484	0.0426709
-12.9	-0.0153435	-0.235171	-0.0212295	0.0370602	-0.52808	-0.0201197	-0.0786237	-0.452772	-0.131648	-0.107952	-0.117065	-0.0878319	-0.602503	-0.0773378		-0.174187	0.0545935		-0.00916572	-0.0367015	-0.0207825	0.0519601	-0.103728	-0.395654	0.00472597	-0.304452	-0.120099	-0.0312741	0.0897831	0.0718042	0.0502484	0.242251		-0.036506	0.0429509
-12.8	-0.0203573	-0.232903	-0.0188245	0.0329752	-0.528911	-0.00178572	-0.0801937	-0.4429	-0.135067	-0.0916966	-0.12452	-0.0870458	-0.637175	-0.0816943		-0.175007	0.056064		-0.00847917	-0.0399561	-0.0207217	0.051248	-0.0962878	-0.39438	0.0151307	-0.305026	-0.113494	-0.0170588	0.0912331	0.0824797	0.0563854	0.241178		-0.0326963	0.0430613
-12.7	-0.0266161	-0.23259	-0.0169994	0.0243892	-0.52951	0.0182404	-0.0823925	-0.433529	-0.137985	-0.0739929	-0.130544	-0.0865178	-0.674686	-0.0866678		-0.176386	0.0577664		-0.00845052	-0.0416174	-0.0218675	0.0492259	-0.0892299	-0.393788	0.0256435	-0.298965	-0.10605	-0.00202848	0.0919131	0.094965	0.0595163	0.241375		-0.0285256	0.0430246
-12.6	-0.0335466	-0.233454	-0.015753	0.0124071	-0.530165	0.0380486	-0.0852353	-0.425793	-0.140963	-0.0564693	-0.13542	-0.0875337	-0.713833	-0.0931664		-0.178634	0.0596543		-0.00891806	-0.0412253	-0.0245286	0.0462247	-0.0827956	-0.394177	0.0359547	-0.287375	-0.0986179	0.0125709	0.0922514	0.108408	0.0597821	0.241931		-0.0243225	0.0428769
-12.5	-0.0405526	-0.234639	-0.0150223	-0.00160063	-0.531091	0.0558569	-0.0886467	-0.420782	-0.144545	-0.0407032	-0.139568	-0.091066	-0.75328	-0.101907		-0.181968	0.0616436		-0.00980246	-0.0385574	-0.0288619	0.0426817	-0.0773865	-0.395604	0.0458001	-0.271847	-0.0918633	0.0255121	0.092566	0.121896	0.0577593	0.241882		-0.0204161	0.0426622
-12.4	-0.0470434	-0.235312	-0.0146922	-0.0161183	-0.532502	0.0701192	-0.0924708	-0.419391	-0.149232	-0.0280335	-0.143437	-0.0976913	-0.79173	-0.113477		-0.186501	0.0636313		-0.0111083	-0.0336005	-0.0348781	0.0390496	-0.0733008	-0.397951	0.0549368	-0.254427	-0.0862254	0.0357367	0.0929719	0.134424	0.0542889	0.240438		-0.0171175	0.0424241
-12.3	-0.0525039	-0.234797	-0.0146194	-0.0296256	-0.534698	0.0796408	-0.0964978	-0.422178	-0.155373	-0.0194976	-0.147496	-0.107471	-0.827997	-0.128211		-0.192237	0.0655173		-0.0128803	-0.0266248	-0.0423389	0.0357812	-0.0708445	-0.401089	0.0630566	-0.237207	-0.0819245	0.0424818	0.0932771	0.145116	0.0503379	0.23711		-0.0146963	0.0421985
-12.2	-0.0565792	-0.232574	-0.0146768	-0.0406924	-0.538042	0.0836424	-0.100543	-0.429218	-0.163138	-0.0157543	-0.152117	-0.120131	-0.861187	-0.146135		-0.199082	0.0672272		-0.0151419	-0.0180637	-0.0508062	0.0332228	-0.0701251	-0.404872	0.0698061	-0.222126	-0.0789777	0.0453799	0.0929235	0.153238	0.0468054	0.231876		-0.0133472	0.0420079
-12.1	-0.0590209	-0.228353	-0.0146962	-0.0480689	-0.542932	0.0816078	-0.104462	-0.440121	-0.172557	-0.0170833	-0.157545	-0.13517	-0.890765	-0.167087		-0.206875	0.0687241		-0.0178892	-0.00851795	-0.0596133	0.0316395	-0.0710209	-0.409261	0.0747321	-0.210704	-0.0772462	0.0444463	0.0911671	0.158256	0.0442829	0.225063		-0.0131904	0.0418622
-12	-0.0597105	-0.221938	-0.0145282	-0.0508452	-0.549813	0.0733951	-0.108188	-0.454118	-0.183482	-0.023423	-0.163903	-0.152083	-0.916707	-0.190598		-0.215424	0.0700238		-0.0209862	0.00144714	-0.0679102	0.0311915	-0.0732832	-0.414119	0.0774571	-0.203908	-0.076517	0.040065	0.0872022	0.159863	0.0429419	0.217299		-0.0142326	0.0417553
-11.9	-0.0586494	-0.213222	-0.0140021	-0.0484685	-0.559012	0.0590202	-0.111754	-0.470033	-0.195688	-0.0343807	-0.171199	-0.170544	-0.939522	-0.216144		-0.224543	0.0711856		-0.024185	0.011345	-0.0748443	0.0319308	-0.0764576	-0.419376	0.0776818	-0.201978	-0.0765714	0.0329429	0.0803038	0.15802	0.0425431	0.209288		-0.0163826	0.0416756
-11.8	-0.0559036	-0.202116	-0.0129891	-0.040879	-0.570797	0.0387606	-0.115289	-0.486555	-0.208888	-0.0493224	-0.179376	-0.190477	-0.96012	-0.24302		-0.234069	0.0723062		-0.0271271	0.0209043	-0.0795857	0.0338116	-0.0799505	-0.42475	0.0752823	-0.204613	-0.0771965	0.0239262	0.0701213	0.152831	0.0425158	0.201644		-0.0194419	0.0416006
-11.7	-0.0515932	-0.188593	-0.0113947	-0.0285523	-0.585261	0.0131264	-0.118982	-0.502312	-0.222866	-0.0673995	-0.188361	-0.212118	-0.979689	-0.270583		-0.243898	0.0735009		-0.0293945	0.0300358	-0.0814388	0.0367045	-0.0831185	-0.429874	0.0703796	-0.210902	-0.0782639	0.0138888	0.0566552	0.144548	0.0420712	0.194759		-0.0231393	0.0415037
-11.6	-0.0459171	-0.172725	-0.00921179	-0.0124687	-0.602164	-0.0171932	-0.123018	-0.516191	-0.237383	-0.0876568	-0.198154	-0.235821	-0.999469	-0.29823		-0.253972	0.0748785		-0.0305611	0.0387012	-0.0800119	0.040391	-0.0852857	-0.434164	0.0634249	-0.219822	-0.0797115	0.00362868	0.0403552	0.133485	0.040444	0.188662		-0.027176	0.0413565
-11.5	-0.0391063	-0.154775	-0.00652767	0.00594951	-0.621179	-0.0512323	-0.127578	-0.527518	-0.252248	-0.109106	-0.208727	-0.262035	-1.02045	-0.325462		-0.264285	0.0765231		-0.0302834	0.0469678	-0.0752584	0.0445701	-0.0858161	-0.436902	0.0550427	-0.230249	-0.0815241	-0.00623676	0.0220997	0.120002	0.0369865	0.183021		-0.0312557	0.0411261
-11.4	-0.0315112	-0.135315	-0.00353352	0.0250047	-0.641661	-0.0877638	-0.132744	-0.536156	-0.267248	-0.130789	-0.220078	-0.29104	-1.0432	-0.351907		-0.274853	0.0784678		-0.0283813	0.054723	-0.0674957	0.0489032	-0.084176	-0.437304	0.0460624	-0.241163	-0.0836954	-0.015321	0.00294326	0.104468	0.0314084	0.177253		-0.0351268	0.0407782
-11.3	-0.0235364	-0.115201	-0.000482964	0.0429185	-0.662803	-0.12531	-0.138494	-0.542456	-0.28205	-0.151836	-0.232116	-0.322774	-1.06786	-0.377229		-0.285659	0.0806905		-0.024857	0.0617372	-0.0573507	0.0530045	-0.0799785	-0.434692	0.0372894	-0.251759	-0.086157	-0.0234356	-0.0159106	0.0873798	0.0237825	0.170652		-0.0385925	0.0402841
-11.2	-0.0156471	-0.0955497	0.00227365	0.0580661	-0.683666	-0.16216	-0.144654	-0.547002	-0.296309	-0.171452	-0.24462	-0.356813	-1.09406	-0.40116		-0.296625	0.0831065		-0.0199408	0.0675951	-0.0456276	0.0565127	-0.0730422	-0.428615	0.0294745	-0.261375	-0.088728	-0.0305272	-0.0333485	0.0692826	0.0145569	0.162601		-0.041513	0.0396215
-11.1	-0.00831773	-0.0775725	0.00443874	0.0690585	-0.703335	-0.196553	-0.150982	-0.550494	-0.309599	-0.188957	-0.257183	-0.392258	-1.12118	-0.423417		-0.307596	0.0855911		-0.0140569	0.0718867	-0.0332564	0.0590977	-0.0634558	-0.419031	0.0231073	-0.26958	-0.0910906	-0.0366311	-0.0484478	0.0508901	0.00447609	0.152686		-0.0438147	0.0387878
-11	-0.00198959	-0.0623291	0.00578383	0.0749659	-0.721088	-0.226846	-0.157071	-0.553211	-0.321493	-0.203701	-0.269223	-0.427773	-1.14852	-0.443702		-0.3183	0.088005		-0.00778969	0.0742624	-0.0211085	0.0605029	-0.0516826	-0.406233	0.0184446	-0.275899	-0.0927935	-0.0417812	-0.0605588	0.0330056	-0.00553904	0.140829		-0.0454529	0.0377886
-10.9	0.00296	-0.050571	0.006159	0.0753039	-0.736461	-0.251586	-0.162521	-0.555074	-0.331624	-0.215118	-0.280054	-0.461778	-1.17548	-0.461731		-0.328398	0.0902225		-0.00179541	0.074548	-0.00994882	0.0605618	-0.0384162	-0.390913	0.0154878	-0.279853	-0.0932734	-0.0459249	-0.0693781	0.0165362	-0.0146084	0.127278		-0.0464071	0.0366399
-10.8	0.0063667	-0.042593	0.00559127	0.0700558	-0.749322	-0.269752	-0.166844	-0.555642	-0.339763	-0.222693	-0.288939	-0.492577	-1.20167	-0.477145		-0.337495	0.0921599		0.00324659	0.0729075	-0.000350716	0.0592073	-0.0246018	-0.373937	0.0139975	-0.281107	-0.0919748	-0.0488954	-0.0747894	0.00234762	-0.0220008	0.112511		-0.0466742	0.0353612
-10.7	0.00819474	-0.0381846	0.00420445	0.0595967	-0.760006	-0.280743	-0.169652	-0.554433	-0.345824	-0.226046	-0.295213	-0.518601	-1.227	-0.48971		-0.345244	0.0937944		0.00668301	0.0697178	0.00723603	0.056452	-0.0112666	-0.356143	0.0136807	-0.27934	-0.0884338	-0.0504306	-0.0768714	-0.00880365	-0.0271866	0.0970805		-0.046259	0.0339588
-10.6	0.00862359	-0.0367935	0.00216002	0.0446034	-0.76915	-0.284496	-0.170626	-0.551205	-0.349893	-0.224957	-0.298399	-0.538718	-1.25158	-0.499224		-0.351404	0.0951596		0.00799335	0.06554	0.0124721	0.052355	0.000630357	-0.338089	0.0142415	-0.274553	-0.0823664	-0.0502076	-0.0757164	-0.0164211	-0.029803	0.0814458		-0.045177	0.032429
-10.5	0.00794907	-0.0375428	-0.000384191	0.0259423	-0.777562	-0.281344	-0.169608	-0.546354	-0.352205	-0.219463	-0.298364	-0.552366	-1.27556	-0.505738		-0.3559	0.0963348		0.00682898	0.0610355	0.0151918	0.0470281	0.0103112	-0.320037	0.0154312	-0.267002	-0.0737499	-0.0479282	-0.0715284	-0.020288	-0.0297046	0.0658956		-0.0434654	0.0307696
-10.4	0.00656159	-0.0395046	-0.0033279	0.00464916	-0.786179	-0.272099	-0.166572	-0.540855	-0.353129	-0.209883	-0.295359	-0.559734	-1.29916	-0.509501		-0.358864	0.0974329		0.00304651	0.0568083	0.0152798	0.0405678	0.0173546	-0.301963	0.017111	-0.257151	-0.0628578	-0.0434167	-0.0645658	-0.0205336	-0.0270192	0.0504172		-0.0412087	0.0289886
-10.3	0.00484569	-0.0418579	-0.00674979	-0.0182231	-0.795775	-0.257778	-0.161669	-0.536199	-0.353108	-0.196897	-0.290008	-0.561724	-1.32235	-0.511105		-0.360614	0.0985566		-0.00330525	0.0533506	0.0128729	0.0330843	0.0216628	-0.283711	0.0192026	-0.245827	-0.050254	-0.0367387	-0.0552246	-0.0176338	-0.0218704	0.0347949		-0.0385426	0.0271348
-10.2	0.00310816	-0.0439476	-0.0108691	-0.0415934	-0.80708	-0.239721	-0.155208	-0.534159	-0.352689	-0.181476	-0.283366	-0.55987	-1.34494	-0.511413		-0.361659	0.0997902		-0.0119588	0.0510508	0.00826737	0.0246837	0.0234114	-0.26519	0.0215991	-0.233765	-0.0367411	-0.0282649	-0.0442261	-0.0122798	-0.0146102	0.018683		-0.0356672	0.0252918
-10.1	0.00155006	-0.04531	-0.0159672	-0.0643891	-0.820554	-0.219497	-0.14761	-0.536131	-0.352439	-0.164883	-0.276783	-0.556132	-1.3666	-0.511498		-0.362589	0.101177		-0.0225245	0.0500965	0.00199019	0.0155106	0.0230123	-0.246645	0.0241763	-0.221799	-0.0232972	-0.0186732	-0.0324903	-0.00534064	-0.00573804	0.00174769		-0.0328553	0.0235926
-10	0.000278762	-0.0456624	-0.0223499	-0.0855938	-0.836412	-0.198789	-0.139401	-0.542967	-0.352978	-0.148546	-0.271716	-0.552563	-1.38693	-0.512581		-0.364015	0.102718		-0.0344602	0.0506499	-0.00525253	0.00578413	0.0209136	-0.228557	0.0266787	-0.210741	-0.0109554	-0.00890872	-0.0212434	0.00219256	0.004173	-0.016209		-0.030424	0.0221868
-9.9	-0.000702468	-0.0448154	-0.0301732	-0.10421	-0.854646	-0.17948	-0.131125	-0.554706	-0.354925	-0.133972	-0.269573	-0.551136	-1.40567	-0.515731		-0.36649	0.104385		-0.0471782	0.0528562	-0.0126673	-0.00415654	0.0175409	-0.21181	0.0287722	-0.201128	-0.000698964	-6.56539e-05	-0.0117627	0.00931186	0.014418	-0.0351549		-0.0286945	0.0211991
-9.8	-0.00136921	-0.0425477	-0.0393481	-0.119345	-0.875066	-0.163504	-0.12331	-0.570561	-0.358852	-0.122636	-0.271489	-0.55339	-1.42276	-0.521851		-0.370431	0.106133		-0.0600729	0.0568783	-0.0194717	-0.0137797	0.0132167	-0.197338	0.0300438	-0.193614	0.00667156	0.00678652	-0.00525677	0.0150452	0.0242667	-0.0548445		-0.0279621	0.0206905
-9.7	-0.0016702	-0.0386427	-0.0494505	-0.13015	-0.897269	-0.152701	-0.116386	-0.58929	-0.365164	-0.115769	-0.278132	-0.560376	-1.43853	-0.531397		-0.376066	0.107928		-0.072531	0.0629524	-0.0249866	-0.0224297	0.00815722	-0.186068	0.0301242	-0.188635	0.010612	0.0107727	-0.00266611	0.0184755	0.0330223	-0.074826		-0.0284304	0.0206329
-9.6	-0.00145738	-0.0327936	-0.0597182	-0.135945	-0.920853	-0.148586	-0.110684	-0.609288	-0.374047	-0.114261	-0.289552	-0.572521	-1.45362	-0.544377		-0.383407	0.10976		-0.0839772	0.0713584	-0.0288104	-0.0292931	0.00257003	-0.178477	0.0286842	-0.186676	0.0109745	0.0113395	-0.00438609	0.0188191	0.0402151	-0.0944626		-0.0301515	0.0209393
-9.5	-0.00049368	-0.024656	-0.0691796	-0.136193	-0.945478	-0.152228	-0.106375	-0.629203	-0.385329	-0.11853	-0.30517	-0.589647	-1.46895	-0.560276		-0.392265	0.111659		-0.0938598	0.08229	-0.0307512	-0.0335929	-0.00332075	-0.174622	0.0255579	-0.188095	0.00802598	0.00830796	-0.0102976	0.0155088	0.0454588	-0.113097		-0.0330348	0.0215156
-9.4	0.00151785	-0.0139354	-0.0767483	-0.130629	-0.970913	-0.163986	-0.103512	-0.64805	-0.398523	-0.128452	-0.323808	-0.611072	-1.48548	-0.578113		-0.402265	0.11369		-0.101672	0.0959069	-0.0307848	-0.0346157	-0.00917929	-0.174116	0.0207499	-0.192979	0.00236586	0.00189963	-0.0196411	0.00825259	0.0486503	-0.130034		-0.0367998	0.0223032
-9.3	0.00486416	-0.000489217	-0.0814897	-0.119307	-0.997066	-0.18351	-0.102054	-0.665358	-0.412814	-0.14334	-0.343913	-0.635779	-1.50406	-0.596599		-0.412922	0.115937		-0.106997	0.112121	-0.0290232	-0.0319014	-0.0145461	-0.176265	0.0143528	-0.201138	-0.0050391	-0.00736297	-0.0312693	-0.00286798	0.0498865	-0.144626		-0.0410483	0.023288
-9.2	0.00969952	0.0156059	-0.0827197	-0.102581	-1.02382	-0.209605	-0.101894	-0.681156	-0.42723	-0.162045	-0.363735	-0.662509	-1.52516	-0.614235		-0.42367	0.118476		-0.109465	0.130502	-0.0255652	-0.0253822	-0.0189448	-0.180284	0.00660981	-0.21194	-0.0130634	-0.0187162	-0.0438182	-0.0173854	0.0494298	-0.156353		-0.0453126	0.024475
-9.1	0.0160116	0.0340391	-0.0802622	-0.0812822	-1.05095	-0.240528	-0.102867	-0.695723	-0.440736	-0.183042	-0.381638	-0.689943	-1.54877	-0.629601		-0.433949	0.121338		-0.108813	0.1503	-0.0204557	-0.0154362	-0.0218279	-0.185586	-0.00217087	-0.224453	-0.0205259	-0.0312788	-0.0558795	-0.0344448	0.0474638	-0.164876		-0.0491417	0.0258617
-9	0.0234856	0.0542005	-0.074417	-0.0566469	-1.07792	-0.274069	-0.104773	-0.70936	-0.452431	-0.204647	-0.396352	-0.716847	-1.5744	-0.641506		-0.443263	0.124488		-0.104958	0.170343	-0.0136741	-0.00291624	-0.0228427	-0.191816	-0.011616	-0.237314	-0.0264183	-0.0441337	-0.0663937	-0.05289	0.0442148	-0.169994		-0.0521721	0.0273955
-8.9	0.0315618	0.075283	-0.0660064	-0.0302865	-1.10377	-0.307808	-0.107382	-0.722282	-0.461635	-0.225176	-0.407088	-0.742139	-1.60107	-0.649181		-0.451213	0.127811		-0.0979879	0.18918	-0.00515815	0.0109248	-0.0217806	-0.198939	-0.0212734	-0.24915	-0.0299552	-0.0563763	-0.0746636	-0.0714035	0.039777	-0.171748		-0.0541824	0.0289793
-8.8	0.0394677	0.0962289	-0.0562326	-0.0040785	-1.12719	-0.339368	-0.110361	-0.734196	-0.467952	-0.243101	-0.413659	-0.764899	-1.62744	-0.65237		-0.457511	0.131118		-0.0882796	0.205269	0.00503995	0.024543	-0.0187106	-0.206991	-0.0306185	-0.258651	-0.0307337	-0.0671552	-0.0804601	-0.0886394	0.0341534	-0.170398		-0.0551166	0.0304767
-8.7	0.0463124	0.115912	-0.0465417	0.0199612	-1.14668	-0.36663	-0.113388	-0.744399	-0.471255	-0.257188	-0.416415	-0.784536	-1.6521	-0.651288		-0.462017	0.134179		-0.0765251	0.21711	0.0167246	0.0363332	-0.0139196	-0.21615	-0.0389634	-0.2647	-0.0287131	-0.0756936	-0.0839788	-0.103419	0.0273195	-0.166334		-0.0550649	0.0317404
-8.6	0.0512618	0.133067	-0.0383913	0.0398831	-1.16081	-0.38789	-0.116111	-0.751839	-0.471749	-0.266561	-0.416112	-0.800737	-1.67367	-0.646586		-0.464732	0.136752		-0.0637139	0.223589	0.0293991	0.0448216	-0.00785948	-0.226365	-0.0455879	-0.26666	-0.0241949	-0.0813235	-0.0855983	-0.114845	0.0192585	-0.160096		-0.0542268	0.0326455
-8.5	0.0536861	0.146514	-0.0330416	0.05392	-1.16858	-0.401983	-0.118205	-0.75527	-0.469814	-0.27073	-0.413773	-0.813545	-1.69102	-0.639103		-0.465782	0.138629		-0.0510609	0.22412	0.0422919	0.0489075	-0.00111211	-0.237408	-0.0496959	-0.264435	-0.0177064	-0.0835902	-0.0857814	-0.122405	0.0101485	-0.152346		-0.0528624	0.0331173
-8.4	0.0532498	0.155242	-0.0313898	0.060723	-1.16951	-0.40842	-0.119437	-0.753474	-0.466008	-0.269574	-0.410499	-0.823333	-1.70351	-0.629703		-0.465403	0.139671		-0.0398787	0.218808	0.0544025	0.0480303	0.00568616	-0.24896	-0.0505735	-0.258413	-0.0098573	-0.0822241	-0.084885	-0.125931	0.000304593	-0.14374		-0.0512308	0.0331431
-8.3	0.0499972	0.158564	-0.0338661	0.0594269	-1.16384	-0.407266	-0.119638	-0.745535	-0.460987	-0.263312	-0.40728	-0.830674	-1.71088	-0.619199		-0.463892	0.139826		-0.031326	0.208457	0.0645654	0.042259	0.0119442	-0.260532	-0.0477348	-0.249438	-0.00123663	-0.0772322	-0.0830731	-0.125618	-0.00974455	-0.134956		-0.0495475	0.0327741
-8.2	0.044326	0.156237	-0.0403337	0.0498023	-1.15243	-0.399131	-0.118725	-0.731201	-0.455473	-0.25249	-0.404849	-0.836231	-1.7134	-0.608178		-0.461577	0.139148		-0.0263177	0.194425	0.071665	0.0322756	0.0171446	-0.271752	-0.0410163	-0.238644	0.00766986	-0.0689463	-0.0803094	-0.121862	-0.019442	-0.126652		-0.047983	0.0321181
-8.1	0.0369108	0.148586	-0.0501645	0.0322969	-1.13642	-0.38494	-0.116695	-0.710853	-0.450185	-0.237884	-0.403609	-0.840563	-1.71161	-0.597062		-0.458728	0.137767		-0.0252994	0.178357	0.0748611	0.0192608	0.0209218	-0.282341	-0.030673	-0.227394	0.0165883	-0.0579475	-0.0764705	-0.115205	-0.028062	-0.119358		-0.0466258	0.0313243
-8	0.028622	0.13644	-0.0622811	0.00797992	-1.1172	-0.365853	-0.11365	-0.685726	-0.445733	-0.220493	-0.403592	-0.843958	-1.70636	-0.58612		-0.455566	0.135885		-0.0282342	0.162053	0.0736568	0.00469036	0.0230118	-0.292196	-0.0173801	-0.217061	0.0253756	-0.0450465	-0.0713892	-0.106219	-0.0349716	-0.113481		-0.0455136	0.030561
-7.9	0.0203509	0.121112	-0.0753242	-0.0214992	-1.09595	-0.343075	-0.109752	-0.657802	-0.442634	-0.201479	-0.404533	-0.846431	-1.69849	-0.575603		-0.452222	0.133723		-0.0346457	0.147072	0.0681151	-0.00985946	0.0233579	-0.30123	-0.00218698	-0.208932	0.0339959	-0.031182	-0.0650066	-0.0955587	-0.0396755	-0.109268		-0.0446431	0.0299823
-7.8	0.0128962	0.104161	-0.0877901	-0.0540112	-1.07361	-0.317865	-0.105312	-0.629586	-0.44115	-0.182091	-0.405962	-0.847627	-1.68891	-0.565767		-0.448759	0.131495		-0.0437449	0.134689	0.0587843	-0.0229598	0.0220181	-0.309489	0.0136354	-0.204218	0.0424506	-0.0173546	-0.0573419	-0.0838583	-0.0418355	-0.106737		-0.0439973	0.0297113
-7.7	0.00687642	0.0872629	-0.0982854	-0.0871267	-1.05076	-0.291421	-0.100784	-0.603735	-0.44136	-0.163628	-0.407235	-0.847177	-1.67836	-0.55689		-0.445187	0.12937		-0.054576	0.125723	0.0467417	-0.0335002	0.0192452	-0.316959	0.0287113	-0.203753	0.050694	-0.00452345	-0.0485722	-0.0717795	-0.0415222	-0.105708		-0.0435556	0.0298076
-7.6	0.00266776	0.071794	-0.10565	-0.118384	-1.02759	-0.265096	-0.0967799	-0.582711	-0.443098	-0.147346	-0.407767	-0.844799	-1.6674	-0.549218		-0.441527	0.127445		-0.0661994	0.120534	0.0333845	-0.040806	0.0153605	-0.323669	0.0417568	-0.208143	0.0586007	0.00640666	-0.0389233	-0.06003	-0.0390398	-0.105856		-0.0433302	0.0302729
-7.5	0.000384593	0.0587705	-0.109145	-0.14544	-1.00426	-0.240337	-0.0939408	-0.568281	-0.445986	-0.134408	-0.406994	-0.840561	-1.6565	-0.542976		-0.437834	0.125768		-0.0778599	0.119102	0.020205	-0.0446546	0.0107167	-0.329551	0.0516826	-0.217685	0.0658672	0.0146717	-0.0286188	-0.0492829	-0.0349704	-0.106762		-0.0433671	0.0310546
-7.4	-0.000108298	0.0487364	-0.108528	-0.166345	-0.980948	-0.218704	-0.0929218	-0.561282	-0.449504	-0.125811	-0.404613	-0.834928	-1.64593	-0.538261		-0.434225	0.124331		-0.0890259	0.120984	0.00856818	-0.0452225	0.00567631	-0.334719	0.0577218	-0.232081	0.0721236	0.0196464	-0.0179718	-0.0401408	-0.030057	-0.108018		-0.0437511	0.0320747
-7.3	0.000869739	0.0416544	-0.104104	-0.179711	-0.957989	-0.20174	-0.0941913	-0.561572	-0.453081	-0.122325	-0.400519	-0.828742	-1.63588	-0.535018		-0.430882	0.123104		-0.0994013	0.125545	-0.000437511	-0.0430128	0.000565737	-0.339361	0.0594592	-0.250774	0.0769099	0.0209107	-0.00731313	-0.0330404	-0.0250907	-0.109201		-0.0445887	0.0332572
-7.2	0.00285271	0.0370924	-0.0966134	-0.184824	-0.936029	-0.190785	-0.0979686	-0.567996	-0.456162	-0.124436	-0.394887	-0.823018	-1.62647	-0.533039		-0.42802	0.122053		-0.108901	0.131989	-0.00615116	-0.0386728	-0.00433628	-0.34393	0.0568424	-0.272663	0.0797378	0.0183225	0.00296468	-0.0282336	-0.020746	-0.110026		-0.045986	0.0345399
-7.1	0.00529096	0.0343583	-0.0870997	-0.181702	-0.915893	-0.186735	-0.104138	-0.578868	-0.458305	-0.132264	-0.388058	-0.818647	-1.6177	-0.532048		-0.425843	0.121144		-0.117538	0.139469	-0.00843841	-0.0328826	-0.00880592	-0.348931	0.0502085	-0.296465	0.0802146	0.0120264	0.0123486	-0.0257567	-0.0174235	-0.110327		-0.0480215	0.0358758
-7	0.00763193	0.0327095	-0.0767388	-0.171059	-0.898432	-0.189908	-0.112301	-0.592356	-0.459224	-0.145578	-0.380571	-0.816207	-1.60955	-0.531707		-0.424521	0.120358		-0.125349	0.147214	-0.00757078	-0.0262289	-0.0126123	-0.35493	0.0401858	-0.320782	0.0781045	0.0025582	0.0201951	-0.0254961	-0.0153046	-0.110065		-0.0507201	0.0372309
-6.9	0.00936434	0.0315068	-0.0665866	-0.154181	-0.884243	-0.199942	-0.12183	-0.606748	-0.458818	-0.163759	-0.372999	-0.815735	-1.60194	-0.531799		-0.424122	0.119677		-0.13228	0.154589	-0.00411364	-0.019197	-0.0155637	-0.362257	0.0276403	-0.344252	0.073415	-0.00924269	0.025844	-0.0271896	-0.014373	-0.109329		-0.0540221	0.0385672
-6.8	0.0100729	0.0303291	-0.0574787	-0.132765	-0.87327	-0.215774	-0.132029	-0.620812	-0.457108	-0.185858	-0.3659	-0.816708	-1.59475	-0.532126		-0.424584	0.119083		-0.138191	0.161085	0.00114987	-0.0120856	-0.0173988	-0.370984	0.0135883	-0.365862	0.066378	-0.0222758	0.0286841	-0.0305743	-0.0144818	-0.108275		-0.0578031	0.0398473
-6.7	0.00947232	0.0289391	-0.0498631	-0.1088	-0.864873	-0.235859	-0.142226	-0.633859	-0.454253	-0.210616	-0.359719	-0.81819	-1.58787	-0.53268		-0.425743	0.118552		-0.142898	0.166349	0.0074182	-0.00509256	-0.0178965	-0.380786	-0.000963918	-0.384973	0.0574274	-0.0353479	0.0282841	-0.0353509	-0.0153976	-0.107057		-0.0618775	0.0410299
-6.6	0.00741968	0.0273441	-0.0438336	-0.0843369	-0.857692	-0.258352	-0.151897	-0.645657	-0.45049	-0.2366	-0.35484	-0.819052	-1.58107	-0.53349		-0.427325	0.118037		-0.14617	0.170102	0.0140374	0.00166031	-0.0168022	-0.390981	-0.0150715	-0.401449	0.0471069	-0.0472848	0.02451	-0.0411918	-0.0169639	-0.105773		-0.0660193	0.0420783
-6.5	0.00386188	0.0255045	-0.0391717	-0.0613964	-0.849922	-0.281337	-0.160721	-0.656294	-0.446084	-0.262333	-0.35153	-0.818211	-1.57406	-0.534728		-0.42903	0.117472		-0.147873	0.172126	0.0204777	0.00808415	-0.0138901	-0.400565	-0.027948	-0.415547	0.0359921	-0.0571307	0.0175936	-0.0478003	-0.0190611	-0.104386		-0.0699948	0.042961
-6.4	-0.00120886	0.0233563	-0.0354233	-0.0417536	-0.839708	-0.303087	-0.168531	-0.665988	-0.441369	-0.286393	-0.350081	-0.814865	-1.5664	-0.536469		-0.430566	0.116775		-0.148009	0.172249	0.0263797	0.0140636	-0.00906198	-0.408513	-0.0390849	-0.42769	0.0245967	-0.0642114	0.00811644	-0.0548635	-0.0216012	-0.102708		-0.0735955	0.0436565
-6.3	-0.00778486	0.020581	-0.0320437	-0.0269478	-0.825514	-0.322291	-0.175315	-0.674868	-0.43673	-0.307561	-0.350809	-0.808638	-1.55754	-0.538754		-0.43173	0.115853		-0.146785	0.170347	0.0315677	0.0194974	-0.00240774	-0.414029	-0.0482409	-0.438391	0.0133517	-0.0681787	-0.00305302	-0.0620623	-0.0245612	-0.100466		-0.0766722	0.0441628
-6.2	-0.0159101	0.0166092	-0.0285639	-0.0181121	-0.806497	-0.338111	-0.181186	-0.68288	-0.432609	-0.324961	-0.3541	-0.799634	-1.54687	-0.541604		-0.432459	0.114618		-0.144601	0.166362	0.0359992	0.0242365	0.00584903	-0.416636	-0.0554114	-0.447718	0.00258389	-0.0689515	-0.0149791	-0.0691223	-0.0279323	-0.0973659		-0.0791205	0.0444746
-6.1	-0.0256179	0.010688	-0.0246247	-0.0160149	-0.782642	-0.350137	-0.186303	-0.689881	-0.429534	-0.338077	-0.360401	-0.788327	-1.53389	-0.544993		-0.43284	0.113013		-0.142021	0.160439	0.0396344	0.0281303	0.0152642	-0.416367	-0.0607904	-0.455606	-0.00742208	-0.0667001	-0.0267421	-0.0758141	-0.0316831	-0.0931987		-0.0809198	0.044606
-6	-0.0370069	0.00192733	-0.0200968	-0.0210244	-0.754862	-0.358454	-0.190875	-0.695655	-0.428059	-0.346841	-0.370133	-0.775432	-1.51837	-0.548888		-0.433126	0.111016		-0.13969	0.15279	0.0424219	0.0310348	0.02527	-0.413606	-0.0646714	-0.461461	-0.0163082	-0.0617328	-0.0376161	-0.0819335	-0.035862	-0.0879648		-0.0820949	0.0445572
-5.9	-0.0501038	-0.0104762	-0.0150972	-0.0331637	-0.724721	-0.3635	-0.195205	-0.700052	-0.428842	-0.351601	-0.383701	-0.761743	-1.50051	-0.553392		-0.433722	0.108654		-0.138279	0.143776	0.0442834	0.0328335	0.0352204	-0.409108	-0.067292	-0.46455	-0.0237435	-0.0544759	-0.0472292	-0.0873375	-0.0405187	-0.0818768		-0.0827355	0.0443314
-5.8	-0.0649382	-0.0271381	-0.0100298	-0.0522313	-0.694223	-0.36596	-0.199711	-0.703037	-0.432488	-0.353125	-0.401461	-0.748072	-1.48107	-0.558763		-0.435161	0.106001		-0.138404	0.13383	0.044998	0.0334511	0.0445599	-0.40378	-0.068881	-0.464109	-0.0292819	-0.0454177	-0.055543	-0.0919447	-0.0456991	-0.0753774		-0.0829713	0.0439296
-5.7	-0.0815168	-0.0484202	-0.00543058	-0.0777621	-0.665482	-0.366711	-0.205003	-0.704792	-0.439609	-0.352544	-0.42375	-0.73515	-1.46127	-0.565582		-0.438073	0.10317		-0.140554	0.123396	0.0443135	0.0328527	0.0527565	-0.398526	-0.069545	-0.459559	-0.0325744	-0.0351353	-0.0629091	-0.0957015	-0.0512828	-0.0690984		-0.0829691	0.0433555
-5.6	-0.0998845	-0.0743184	-0.00197805	-0.10912	-0.640402	-0.366836	-0.21188	-0.705688	-0.450726	-0.351322	-0.450867	-0.723678	-1.44272	-0.574682		-0.44315	0.100299		-0.145029	0.112839	0.0419145	0.0310733	0.0593883	-0.394233	-0.0693086	-0.450873	-0.0334117	-0.0243036	-0.0698762	-0.0986646	-0.0571239	-0.063796		-0.0829575	0.0426354
-5.5	-0.120164	-0.104568	-0.000334743	-0.14556	-0.620589	-0.367629	-0.221309	-0.70627	-0.46624	-0.351181	-0.483222	-0.714368	-1.42703	-0.58725		-0.451122	0.0975324		-0.15193	0.102472	0.0375593	0.0282026	0.0641177	-0.391717	-0.0682007	-0.438354	-0.0318759	-0.0137063	-0.0772551	-0.100996	-0.0629655	-0.0602536		-0.0832073	0.0418125
-5.4	-0.142569	-0.138733	-0.00100128	-0.186189	-0.607144	-0.370655	-0.234359	-0.707262	-0.486435	-0.354024	-0.521298	-0.708109	-1.41556	-0.604739		-0.46272	0.0949985		-0.161154	0.0924458	0.0310775	0.0243938	0.0666453	-0.391752	-0.0663019	-0.422972	-0.0283782	-0.00418374	-0.0858378	-0.103082	-0.0683501	-0.0591702		-0.0840443	0.0409631
-5.3	-0.167427	-0.176362	-0.00423808	-0.230018	-0.600726	-0.377685	-0.252081	-0.709506	-0.511441	-0.361844	-0.565778	-0.705994	-1.40925	-0.628704		-0.478647	0.0928006		-0.172375	0.0828571	0.0224658	0.019865	0.0666786	-0.39505	-0.0638114	-0.406006	-0.0237649	0.00339688	-0.0964804	-0.105478	-0.0728651	-0.0612068		-0.085841	0.0401786
-5.2	-0.195118	-0.217038	-0.010016	-0.275961	-0.601648	-0.390772	-0.275361	-0.714075	-0.541257	-0.376578	-0.617527	-0.709442	-1.40842	-0.660646		-0.499561	0.0910107		-0.185115	0.0736957	0.0118927	0.0148637	0.0639817	-0.402294	-0.0610729	-0.388955	-0.0191918	0.00822845	-0.109988	-0.108861	-0.0761412	-0.0667738		-0.0889807	0.0395584
-5.1	-0.225991	-0.260516	-0.0180841	-0.3229	-0.610101	-0.412048	-0.30485	-0.722116	-0.575786	-0.400028	-0.67761	-0.720154	-1.41294	-0.70194		-0.526076	0.0896816		-0.198796	0.064905	-0.000252249	0.00966603	0.0583297	-0.413996	-0.0585676	-0.373405	-0.0160259	0.00969483	-0.127148	-0.113984	-0.0780034	-0.0760254		-0.0938291	0.0391953
-5	-0.260357	-0.306729	-0.0280017	-0.369725	-0.626189	-0.443767	-0.340937	-0.734878	-0.61486	-0.433761	-0.747225	-0.740011	-1.42241	-0.753602		-0.558747	0.0888645		-0.212785	0.0563579	-0.0135184	0.00457389	0.0496433	-0.430448	-0.0568343	-0.360673	-0.0156966	0.00734785	-0.148696	-0.121529	-0.0784647	-0.0888364		-0.100683	0.0391554
-4.9	-0.29838	-0.355798	-0.0392832	-0.415425	-0.65034	-0.488006	-0.383866	-0.753675	-0.658259	-0.479026	-0.827743	-0.770963	-1.43655	-0.816381		-0.598121	0.0886467		-0.226559	0.0478081	-0.0273444	-9.07159e-05	0.0380297	-0.451656	-0.0564249	-0.351743	-0.0194106	0.00101299	-0.175323	-0.132025	-0.0777319	-0.10473		-0.109728	0.0394818
-4.8	-0.34017	-0.407975	-0.0515477	-0.459184	-0.683145	-0.546702	-0.43384	-0.779854	-0.705798	-0.536709	-0.920484	-0.814819	-1.45541	-0.890731		-0.644741	0.0891661		-0.239658	0.0389616	-0.0411202	-0.00401898	0.0237661	-0.477299	-0.0578028	-0.347094	-0.0280507	-0.00923743	-0.207576	-0.145765	-0.076264	-0.12294		-0.121007	0.0401915
-4.7	-0.385799	-0.463594	-0.064507	-0.500494	-0.725618	-0.621396	-0.491274	-0.814584	-0.757418	-0.607364	-1.02678	-0.873144	-1.47962	-0.977021		-0.699187	0.090632		-0.251827	0.029392	-0.0543878	-0.00692988	0.00731295	-0.506926	-0.0612274	-0.346622	-0.0420519	-0.0231203	-0.245832	-0.162802	-0.0746358	-0.14252		-0.134441	0.0412904
-4.6	-0.435466	-0.523022	-0.0780884	-0.539228	-0.779028	-0.713023	-0.556973	-0.858946	-0.813211	-0.691209	-1.14779	-0.947058	-1.51031	-1.07564		-0.762071	0.0932995		-0.262961	0.0185724	-0.0666648	-0.00863163	-0.0106714	-0.539876	-0.0667405	-0.349771	-0.0613591	-0.0401722	-0.290233	-0.183011	-0.0734078	-0.162481		-0.149815	0.0427784
-4.5	-0.48951	-0.586689	-0.0923857	-0.575734	-0.844872	-0.821982	-0.632145	-0.913725	-0.873472	-0.788173	-1.28451	-1.03725	-1.54914	-1.18715		-0.834053	0.0974387		-0.273099	0.00601229	-0.0776697	-0.00907275	-0.0295169	-0.575503	-0.0741065	-0.355557	-0.0854844	-0.0597993	-0.340596	-0.206076	-0.0731712	-0.181891		-0.166824	0.0446534
-4.4	-0.548544	-0.65504	-0.107651	-0.610892	-0.924666	-0.947968	-0.718397	-0.979584	-0.938712	-0.897932	-1.4377	-1.14403	-1.59793	-1.31241		-0.915818	0.103271		-0.282371	-0.00876036	-0.0872798	-0.00836749	-0.0485743	-0.613232	-0.0828934	-0.362995	-0.113595	-0.081285	-0.396537	-0.231656	-0.0744588	-0.199988		-0.185142	0.0469168
-4.3	-0.613425	-0.728694	-0.124279	-0.646157	-1.01986	-1.09002	-0.817625	-1.05678	-1.00961	-1.01996	-1.60796	-1.26748	-1.65855	-1.45257		-1.00807	0.110924		-0.290966	-0.0260814	-0.0955789	-0.00681249	-0.0674147	-0.652567	-0.0924553	-0.371219	-0.144662	-0.103873	-0.457396	-0.259399	-0.0775875	-0.216244		-0.204447	0.049563
-4.2	-0.685254	-0.808395	-0.142807	-0.683484	-1.13166	-1.24665	-0.931754	-1.14514	-1.08689	-1.15357	-1.79568	-1.40762	-1.73267	-1.60903		-1.11147	0.120411		-0.299075	-0.0460925	-0.102883	-0.00488501	-0.085833	-0.693041	-0.102114	-0.379483	-0.177586	-0.126758	-0.5224	-0.288995	-0.08291	-0.230327		-0.224456	0.0525665
-4.1	-0.765257	-0.895181	-0.163879	-0.725194	-1.26104	-1.41628	-1.06253	-1.24403	-1.17126	-1.29794	-2.00114	-1.56465	-1.82151	-1.78334		-1.22666	0.131644		-0.306964	-0.0687839	-0.109798	-0.0031871	-0.103907	-0.734389	-0.111201	-0.387435	-0.211366	-0.149164	-0.590747	-0.32019	-0.0905841	-0.242091		-0.244986	0.0558946
-4	-0.854746	-0.990328	-0.188259	-0.773857	-1.40867	-1.59737	-1.21129	-1.35239	-1.26338	-1.45225	-2.22445	-1.73893	-1.92587	-1.97705		-1.3542	0.144469		-0.31489	-0.0940177	-0.117171	-0.00241895	-0.121992	-0.776272	-0.119161	-0.395011	-0.245172	-0.170407	-0.6616	-0.352695	-0.100758	-0.251492		-0.265933	0.0594858
-3.9	-0.955004	-1.09534	-0.216782	-0.832029	-1.57497	-1.78881	-1.37894	-1.46891	-1.36371	-1.61564	-2.46561	-1.93123	-2.04607	-2.19155		-1.49461	0.158714		-0.323209	-0.121609	-0.126071	-0.0032337	-0.140635	-0.818373	-0.125657	-0.402242	-0.278382	-0.189922	-0.734312	-0.386267	-0.113388	-0.258556		-0.287275	0.0632702
-3.8	-1.06727	-1.2119	-0.250296	-0.901994	-1.75991	-1.99004	-1.56585	-1.59226	-1.4727	-1.78736	-2.72439	-2.14244	-2.18206	-2.42789		-1.64831	0.174211		-0.332349	-0.151401	-0.137631	-0.00619218	-0.160461	-0.860345	-0.13054	-0.409134	-0.310622	-0.207369	-0.808396	-0.420586	-0.12832	-0.26337		-0.309051	0.0671749
-3.7	-1.19265	-1.34177	-0.28969	-0.985562	-1.96323	-2.20109	-1.77203	-1.72149	-1.5907	-1.96674	-3.00045	-2.3736	-2.3335	-2.68674		-1.81566	0.190818		-0.342828	-0.18339	-0.152969	-0.0116872	-0.182109	-0.901857	-0.133858	-0.415629	-0.341798	-0.222615	-0.883572	-0.455331	-0.145239	-0.266097		-0.331356	0.0711381
-3.6	-1.33218	-1.48664	-0.335802	-1.08387	-2.18432	-2.42233	-1.99712	-1.85622	-1.71808	-2.15325	-3.29317	-2.62564	-2.49987	-2.96825		-1.99691	0.208413		-0.355187	-0.217701	-0.172939	-0.0198783	-0.20618	-0.942579	-0.135753	-0.421473	-0.371932	-0.235754	-0.95969	-0.490189	-0.163527	-0.267056		-0.354274	0.0751193
-3.5	-1.48682	-1.64801	-0.389457	-1.1973	-2.42237	-2.65439	-2.24059	-1.99718	-1.85521	-2.3465	-3.6017	-2.89931	-2.68079	-3.27212		-2.19227	0.226892		-0.369966	-0.254523	-0.198036	-0.0306504	-0.233081	-0.982265	-0.136415	-0.426385	-0.401179	-0.247058	-1.03665	-0.524947	-0.182357	-0.266777		-0.377878	0.0791068
-3.4	-1.65744	-1.82713	-0.451484	-1.32543	-2.67654	-2.89774	-2.5018	-2.14594	-2.00252	-2.54622	-3.92495	-3.19507	-2.87611	-3.59771		-2.40186	0.24616		-0.387595	-0.294135	-0.228258	-0.0436881	-0.263103	-1.02071	-0.136061	-0.430009	-0.429696	-0.256924	-1.11425	-0.559577	-0.200833	-0.266021		-0.402204	0.0831033
-3.3	-1.84488	-2.02478	-0.522788	-1.46718	-2.94601	-3.15253	-2.78005	-2.30502	-2.16038	-2.75223	-4.26168	-3.51304	-3.08617	-3.94412		-2.62578	0.266114		-0.408331	-0.336675	-0.263155	-0.058507	-0.296314	-1.05776	-0.134882	-0.432192	-0.457679	-0.265819	-1.1922	-0.594244	-0.21791	-0.265704		-0.427241	0.0871273
-3.2	-2.04992	-2.24146	-0.604291	-1.62103	-3.23011	-3.41865	-3.07456	-2.47742	-2.32912	-2.9644	-4.61053	-3.85309	-3.31192	-4.31039		-2.86406	0.286649		-0.432273	-0.382165	-0.30184	-0.0745753	-0.332564	-1.09328	-0.133071	-0.433152	-0.485322	-0.274247	-1.27003	-0.629331	-0.232775	-0.266768		-0.452957	0.0911924
-3.1	-2.27323	-2.47723	-0.697011	-1.78519	-3.52847	-3.69567	-3.3844	-2.66643	-2.50899	-3.18267	-4.97018	-4.21491	-3.555	-4.69565		-3.11679	0.307664		-0.45932	-0.430369	-0.343095	-0.0914129	-0.371517	-1.12728	-0.130905	-0.43345	-0.512844	-0.282713	-1.34709	-0.665341	-0.244942	-0.270043		-0.479309	0.0952998
-3	-2.51531	-2.73192	-0.801914	-1.95789	-3.84088	-3.98311	-3.70851	-2.87494	-2.70012	-3.40708	-5.3394	-4.59807	-3.81768	-5.09924		-3.384	0.329075		-0.489223	-0.480904	-0.385599	-0.108654	-0.412638	-1.15985	-0.128764	-0.434221	-0.540584	-0.291713	-1.42274	-0.702869	-0.254328	-0.276092		-0.506298	0.0994343
-2.9	-2.77642	-3.00507	-0.920004	-2.13749	-4.1673	-4.2805	-4.04554	-3.10533	-2.90261	-3.63777	-5.71719	-5.00201	-4.10259	-5.52079		-3.66576	0.350816		-0.521605	-0.533233	-0.428095	-0.12611	-0.455256	-1.19117	-0.127202	-0.436913	-0.568997	-0.301747	-1.49649	-0.74244	-0.261314	-0.285167		-0.533981	0.103563
-2.8	-3.05646	-3.29617	-1.05209	-2.32271	-4.50778	-4.58755	-4.39384	-3.35917	-3.11648	-3.87499	-6.10274	-5.42609	-4.41253	-5.96004		-3.96205	0.372851		-0.55601	-0.586764	-0.469481	-0.143714	-0.498781	-1.22169	-0.126868	-0.443258	-0.598627	-0.313371	-1.56804	-0.784522	-0.266754	-0.297186		-0.562505	0.107644
-2.7	-3.35497	-3.60468	-1.19889	-2.51264	-4.86241	-4.90402	-4.75144	-3.63711	-3.34173	-4.11908	-6.49528	-5.86946	-4.74989	-6.41673		-4.27274	0.395152		-0.591961	-0.640946	-0.50898	-0.161481	-0.542712	-1.25193	-0.128511	-0.454792	-0.630113	-0.327107	-1.63736	-0.829411	-0.271702	-0.311842		-0.592061	0.111633
-2.6	-3.67101	-3.92998	-1.36093	-2.70667	-5.23108	-5.22963	-5.11604	-3.93905	-3.57829	-4.3703	-6.89401	-6.33083	-5.1162	-6.89035		-4.59746	0.417693		-0.62898	-0.695285	-0.5462	-0.17945	-0.586738	-1.28274	-0.132783	-0.472722	-0.664076	-0.343479	-1.70464	-0.877253	-0.277403	-0.328749		-0.622893	0.115497
-2.5	-4.00328	-4.27159	-1.53858	-2.90451	-5.61353	-5.56364	-5.48503	-4.26407	-3.82583	-4.6287	-7.29776	-6.80819	-5.51163	-7.37952		-4.93542	0.440397		-0.666629	-0.749372	-0.581073	-0.197625	-0.630799	-1.31492	-0.140222	-0.497608	-0.700992	-0.362963	-1.7701	-0.928015	-0.284944	-0.347582		-0.655203	0.119209
-2.4	-4.35008	-4.629	-1.73213	-3.10604	-6.00897	-5.90474	-5.85551	-4.61046	-4.08366	-4.89378	-7.7048	-7.29855	-5.93447	-7.8818		-5.28529	0.463118		-0.704564	-0.802865	-0.613771	-0.215919	-0.675143	-1.34931	-0.151079	-0.529251	-0.741127	-0.385911	-1.8339	-0.98152	-0.295109	-0.368021		-0.689106	0.122763
-2.3	-4.70942	-5.00161	-1.94178	-3.31124	-6.41578	-6.25063	-6.22408	-4.97526	-4.35032	-5.16427	-8.11241	-7.79754	-6.38084	-8.39305		-5.64487	0.485597		-0.742509	-0.855481	-0.644744	-0.234213	-0.720084	-1.38652	-0.165313	-0.566711	-0.784425	-0.412514	-1.89593	-1.03744	-0.308389	-0.389861		-0.724581	0.12615
-2.2	-5.07913	-5.38866	-2.16765	-3.52005	-6.831	-6.59778	-6.58699	-5.35399	-4.62341	-5.43784	-8.51688	-8.29921	-6.84447	-8.90734		-6.01103	0.507443		-0.780274	-0.906989	-0.674519	-0.252394	-0.765919	-1.42697	-0.182583	-0.608302	-0.830489	-0.442702	-1.95579	-1.09519	-0.32476	-0.412821		-0.761407	0.129372
-2.1	-5.45692	-5.78901	-2.40977	-3.73234	-7.24994	-6.94144	-6.93981	-5.74018	-4.89923	-5.71094	-8.91319	-8.79591	-7.31663	-9.41673		-6.37943	0.528121		-0.81771	-0.95733	-0.703637	-0.270394	-0.812746	-1.47063	-0.202326	-0.651984	-0.878579	-0.476097	-2.01269	-1.15404	-0.343725	-0.436499		-0.79917	0.132417
-2	-5.84046	-6.20106	-2.66795	-3.94778	-7.66568	-7.27557	-7.27739	-6.12525	-5.17269	-5.9788	-9.29508	-9.27832	-7.7863	-9.91154		-6.74456	0.546963		-0.854664	-1.00654	-0.732604	-0.288237	-0.86023	-1.51703	-0.223773	-0.695359	-0.927644	-0.51196	-2.06555	-1.21299	-0.36447	-0.460244		-0.837235	0.135265
-1.9	-6.22743	-6.62269	-2.94174	-4.16582	-8.06915	-7.59303	-7.59386	-6.49843	-5.43728	-6.2355	-9.6552	-9.73581	-8.2405	-10.3806		-7.09979	0.563201		-0.89099	-1.05488	-0.761794	-0.306083	-0.907507	-1.56514	-0.246062	-0.736074	-0.976373	-0.549173	-2.11318	-1.27091	-0.38578	-0.48308		-0.874788	0.137891
-1.8	-6.61557	-7.05141	-3.23034	-4.38575	-8.44919	-7.88591	-7.88269	-6.84742	-5.68539	-6.47433	-9.98542	-10.1568	-8.66493	-10.812		-7.43765	0.576017		-0.926513	-1.10272	-0.79144	-0.324179	-0.953206	-1.61329	-0.268276	-0.77193	-1.02334	-0.586245	-2.15437	-1.32653	-0.406382	-0.503794		-0.910873	0.140256
-1.7	-7.00266	-7.48455	-3.53252	-4.60679	-8.79333	-8.14601	-8.13711	-7.15953	-5.9087	-6.68814	-10.2774	-10.5295	-9.04477	-11.1936		-7.75033	0.584629		-0.961102	-1.15044	-0.821682	-0.342878	-0.995492	-1.6594	-0.289502	-0.801085	-1.06707	-0.621377	-2.18808	-1.37855	-0.425073	-0.521076		-0.944486	0.14232
-1.6	-7.38657	-7.91962	-3.84664	-4.82814	-9.08865	-8.36539	-8.35056	-7.42267	-6.09893	-6.87	-10.5233	-10.843	-9.36585	-11.5142		-8.03025	0.588403		-0.994738	-1.19846	-0.852431	-0.362575	-1.0325	-1.70103	-0.308867	-0.822281	-1.10609	-0.652622	-2.21356	-1.42574	-0.440887	-0.533644		-0.974673	0.144044
-1.5	-7.76541	-8.35469	-4.17076	-5.04929	-9.32302	-8.53714	-8.51746	-7.62673	-6.24864	-7.01376	-10.7163	-11.0878	-9.61559	-11.7647		-8.27081	0.586973		-1.02756	-1.24702	-0.883506	-0.383677	-1.06256	-1.73565	-0.325595	-0.834952	-1.13915	-0.678086	-2.23047	-1.46705	-0.453216	-0.540479		-1.00064	0.1454
-1.4	-8.13756	-8.78862	-4.50275	-5.27006	-9.48649	-8.6561	-8.63385	-7.76461	-6.35202	-7.11472	-10.8516	-11.2569	-9.78432	-11.9382		-8.46699	0.580357		-1.05989	-1.29618	-0.914709	-0.406587	-1.08451	-1.76108	-0.339116	-0.839173	-1.16521	-0.696142	-2.2389	-1.50174	-0.461816	-0.541077		-1.02187	0.146376
-1.3	-8.50176	-9.22105	-4.84041	-5.49065	-9.57238	-8.71956	-8.69799	-7.83299	-6.40563	-7.17026	-10.927	-11.3464	-9.86615	-12.0315		-8.61598	0.569111		-1.09222	-1.34585	-0.945814	-0.43167	-1.09801	-1.77567	-0.349074	-0.83582	-1.18365	-0.705704	-2.2394	-1.52934	-0.466751	-0.535466		-1.03817	0.146991
-1.2	-8.85715	-9.6523	-5.18157	-5.7116	-9.57829	-8.72765	-8.71074	-7.83251	-6.40894	-7.1802	-10.943	-11.3563	-9.85978	-12.0453		-8.71752	0.554422		-1.12516	-1.3958	-0.976808	-0.459217	-1.10355	-1.77864	-0.35537	-0.826339	-1.19434	-0.706368	-2.23286	-1.54979	-0.46828	-0.524331		-1.04978	0.147293
-1.1	-9.20314	-10.0827	-5.52406	-5.93356	-9.5065	-8.6835	-8.6756	-7.76771	-6.36439	-7.14699	-10.9033	-11.2907	-9.76868	-11.984		-8.77392	0.538153		-1.15926	-1.4457	-1.00784	-0.48945	-1.10239	-1.77008	-0.358139	-0.812582	-1.19765	-0.698523	-2.2205	-1.56341	-0.466731	-0.508936		-1.05723	0.147358
-1	-9.53914	-10.5122	-5.86553	-6.15688	-9.36394	-8.59303	-8.59842	-7.64633	-6.27729	-7.07559	-10.8145	-11.1572	-9.601	-11.8559		-8.78978	0.52277		-1.19497	-1.49523	-1.03929	-0.522442	-1.09628	-1.75085	-0.357739	-0.796582	-1.19456	-0.683313	-2.2037	-1.57079	-0.462349	-0.490963		-1.06136	0.147285
-0.900001	-9.8642	-10.939	-6.20317	-6.38124	-9.16153	-8.46452	-8.48674	-7.47874	-6.1552	-6.97301	-10.6851	-10.9669	-9.36884	-11.6721		-8.77145	0.511042		-1.23247	-1.54393	-1.0717	-0.558066	-1.08718	-1.72262	-0.354657	-0.780391	-1.18645	-0.662509	-2.18392	-1.57278	-0.455466	-0.472304		-1.06317	0.147177
-0.800001	-10.1766	-11.3596	-6.53332	-6.60511	-8.9132	-8.3077	-8.34905	-7.27694	-6.00719	-6.84768	-10.5254	-10.7332	-9.08718	-11.4459		-8.72629	0.505535		-1.27167	-1.5913	-1.10557	-0.595934	-1.07698	-1.68757	-0.349443	-0.765911	-1.17507	-0.63828	-2.1626	-1.5704	-0.446448	-0.454854		-1.06372	0.14713
-0.700001	-10.4732	-11.7681	-6.85115	-6.82547	-8.63438	-8.13268	-8.19393	-7.05359	-5.84284	-6.70853	-10.3459	-10.4704	-8.77261	-11.1912		-8.66171	0.507883		-1.31208	-1.63658	-1.14115	-0.635326	-1.06722	-1.64817	-0.342678	-0.754707	-1.16218	-0.612951	-2.14101	-1.56466	-0.435862	-0.440219		-1.06391	0.147203
-0.600002	-10.7497	-12.1557	-7.15042	-7.03764	-8.3406	-7.94918	-8.02939	-6.82099	-5.67131	-6.56415	-10.1566	-10.1928	-8.44173	-10.9216		-8.58441	0.518245		-1.35289	-1.67878	-1.17824	-0.67517	-1.059	-1.60707	-0.334987	-0.747967	-1.14945	-0.588704	-2.12022	-1.55664	-0.424446	-0.429536		-1.06451	0.147414
-0.500002	-11.0002	-12.512	-7.42354	-7.23538	-8.04597	-7.76564	-7.86214	-6.59026	-5.50055	-6.42201	-9.96589	-9.9132	-8.10994	-10.6492		-8.49971	0.535224		-1.39295	-1.7166	-1.21597	-0.714064	-1.05285	-1.56701	-0.326928	-0.746508	-1.13815	-0.567365	-2.10088	-1.54724	-0.413192	-0.423413		-1.06594	0.147721
-0.400002	-11.2179	-12.8249	-7.66207	-7.41134	-7.76211	-7.5885	-7.69737	-6.37041	-5.33665	-6.2878	-9.78001	-9.64186	-7.79026	-10.3834		-8.41104	0.556267		-1.43088	-1.74858	-1.25284	-0.750369	-1.04887	-1.53053	-0.319056	-0.750808	-1.12901	-0.550264	-2.08323	-1.53724	-0.403177	-0.421833		-1.06833	0.148026
-0.300002	-11.3957	-13.0823	-7.85747	-7.55781	-7.49726	-7.42202	-7.53853	-6.16787	-5.1837	-6.16519	-9.60273	-9.3861	-7.49256	-10.1305		-8.31998	0.578384		-1.46514	-1.77325	-1.28671	-0.782378	-1.04671	-1.49982	-0.31186	-0.760891	-1.1222	-0.538096	-2.06715	-1.52729	-0.395376	-0.424257		-1.07151	0.148197
-0.200002	-11.5271	-13.2735	-8.00213	-7.66768	-7.25614	-7.26827	-7.38746	-5.98618	-5.04371	-6.05576	-9.43545	-9.15001	-7.2232	-9.89399		-8.22647	0.598787		-1.4942	-1.78947	-1.3152	-0.808521	-1.0458	-1.47653	-0.305739	-0.776369	-1.11744	-0.530949	-2.05204	-1.51786	-0.390523	-0.429807		-1.07503	0.148087
-0.100002	-11.6071	-13.3902	-8.09049	-7.73541	-7.04014	-7.12727	-7.24457	-5.82603	-4.91704	-5.95922	-9.27763	-8.93482	-6.98506	-9.67426		-8.12923	0.615275		-1.5167	-1.7966	-1.3359	-0.827583	-1.04544	-1.4611	-0.300916	-0.796288	-1.11412	-0.528369	-2.03706	-1.50928	-0.388932	-0.437389		-1.07826	0.147572
-1.52588e-06	-11.6333	-13.4283	-8.12006	-7.75801	-6.84792	-6.99761	-7.10925	-5.6857	-4.8028	-5.87392	-9.12739	-8.73926	-6.77793	-9.46978		-8.02652	0.626456		-1.53162	-1.79484	-1.34685	-0.838926	-1.04499	-1.45339	-0.297413	-0.819191	-1.11157	-0.529467	-2.02127	-1.50171	-0.390569	-0.445954		-1.08055	0.146584
0.0999985	-11.6064	-13.3889	-8.09401	-7.73551	-6.67621	-6.87697	-6.98014	-5.56168	-4.69937	-5.79734	-8.98224	-8.5605	-6.59917	-9.27772		-7.91687	0.631792		-1.54011	-1.78515	-1.34687	-0.843027	-1.04386	-1.4521	-0.295092	-0.843066	-1.10924	-0.533102	-2.0037	-1.49519	-0.395025	-0.454649		-1.08144	0.145143
0.199998	-11.5299	-13.2754	-8.01286	-7.67126	-6.52086	-6.76257	-6.85551	-5.44955	-4.60482	-5.72664	-8.83973	-8.39479	-6.44454	-9.09482		-7.7988	0.631324		-1.53877	-1.76925	-1.33576	-0.839831	-1.04162	-1.45525	-0.293624	-0.865502	-1.10686	-0.538057	-1.98369	-1.48963	-0.401693	-0.462862		-1.08017	0.143258
0.299998	-11.4102	-13.0979	-7.88666	-7.57156	-6.37763	-6.65178	-6.73355	-5.34467	-4.51733	-5.65908	-8.6978	-8.23824	-6.30902	-8.91805		-7.67239	0.625779		-1.52974	-1.74932	-1.31445	-0.831093	-1.03801	-1.46029	-0.29257	-0.883984	-1.10445	-0.543214	-1.96083	-1.48481	-0.409882	-0.470233		-1.07663	0.141056
0.399998	-11.2557	-12.869	-7.72555	-7.44499	-6.24278	-6.54235	-6.61255	-5.24283	-4.43531	-5.59233	-8.55505	-8.08736	-6.18758	-8.74507		-7.53846	0.616205		-1.514	-1.72759	-1.2848	-0.818568	-1.03286	-1.46467	-0.291437	-0.89621	-1.10224	-0.54767	-1.93513	-1.48049	-0.419052	-0.476634		-1.07081	0.138656
0.499998	-11.0758	-12.6033	-7.54062	-7.3013	-6.11344	-6.43261	-6.49106	-5.14064	-4.35743	-5.52454	-8.41081	-7.93934	-6.07576	-8.57423		-7.39863	0.60382		-1.49297	-1.70609	-1.24944	-0.80412	-1.02614	-1.46611	-0.289765	-0.90054	-1.10053	-0.55081	-1.90682	-1.47633	-0.428807	-0.482046		-1.06289	0.13617
0.599998	-10.8798	-12.3157	-7.34262	-7.15037	-5.98771	-6.32142	-6.36789	-5.03553	-4.28267	-5.45439	-8.26497	-7.79225	-5.97005	-8.4046		-7.255	0.589829		-1.46835	-1.68635	-1.21128	-0.789457	-1.01782	-1.46293	-0.287207	-0.896357	-1.09952	-0.552276	-1.87641	-1.47196	-0.438879	-0.486454		-1.05323	0.133691
0.699998	-10.6762	-12.02	-7.14087	-7.00105	-5.86443	-6.20813	-6.24225	-4.92572	-4.21018	-5.38101	-8.11788	-7.64489	-5.86804	-8.23576		-7.10974	0.575305		-1.44193	-1.66927	-1.17317	-0.77592	-1.00806	-1.45413	-0.283549	-0.884056	-1.09916	-0.55197	-1.84447	-1.467	-0.449169	-0.489791		-1.04226	0.131286
0.799998	-10.4717	-11.7278	-6.94251	-6.86043	-5.74299	-6.09238	-6.11372	-4.80997	-4.13921	-5.30379	-7.9701	-7.49669	-5.76828	-8.06747		-6.96479	0.561109		-1.41553	-1.65519	-1.13751	-0.764383	-0.997007	-1.43956	-0.27872	-0.865052	-1.09909	-0.549913	-1.8116	-1.46107	-0.459611	-0.491907		-1.03044	0.129006
0.899998	-10.2714	-11.4478	-6.75214	-6.73331	-5.62295	-5.97395	-5.98228	-4.68767	-4.06901	-5.22234	-7.82226	-7.34752	-5.67024	-7.89956		-6.8216	0.547867		-1.39075	-1.64403	-1.10594	-0.755218	-0.984887	-1.4197	-0.27278	-0.841498	-1.09875	-0.546165	-1.77835	-1.45379	-0.470085	-0.492557		-1.01818	0.126884
0.999998	-10.0782	-11.1852	-6.57205	-6.62209	-5.50395	-5.85264	-5.84839	-4.55873	-3.99899	-5.13645	-7.675	-7.19735	-5.574	-7.73175		-6.68106	0.535939		-1.36886	-1.63546	-1.07935	-0.748407	-0.971923	-1.39557	-0.265868	-0.815776	-1.09741	-0.540787	-1.74514	-1.44481	-0.480426	-0.491568		-1.00581	0.124941
1.1	-9.89332	-10.9422	-6.40259	-6.52705	-5.38546	-5.72828	-5.71292	-4.42372	-3.92859	-5.04607	-7.52885	-7.0462	-5.48002	-7.56377		-6.5435	0.525475		-1.35069	-1.62906	-1.05781	-0.743672	-0.958292	-1.36849	-0.258128	-0.790177	-1.0943	-0.53376	-1.71236	-1.43379	-0.490319	-0.488799		-0.993546	0.123192
1.2	-9.71676	-10.7185	-6.24269	-6.44682	-5.26694	-5.60074	-5.57697	-4.28397	-3.85743	-4.95132	-7.38422	-6.894	-5.38889	-7.39525		-6.40889	0.516448		-1.33654	-1.62442	-1.04091	-0.740627	-0.944235	-1.33983	-0.249682	-0.766526	-1.08884	-0.525006	-1.68027	-1.42051	-0.499341	-0.484278		-0.981501	0.121645
1.3	-9.54755	-10.5119	-6.09064	-6.37893	-5.1478	-5.46996	-5.44189	-4.14153	-3.78529	-4.85253	-7.24144	-6.74052	-5.3011	-7.22596		-6.27693	0.508692		-1.32623	-1.62109	-1.02788	-0.738894	-0.929996	-1.31071	-0.240548	-0.746045	-1.08058	-0.514419	-1.64916	-1.40485	-0.50699	-0.478184		-0.969684	0.1203
1.4	-9.38436	-10.319	-5.94451	-6.32043	-5.02781	-5.33613	-5.30887	-3.99901	-3.7122	-4.75028	-7.10073	-6.58553	-5.21689	-7.05578		-6.14725	0.50195		-1.31914	-1.61864	-1.01792	-0.738174	-0.915936	-1.28193	-0.230677	-0.729474	-1.06939	-0.501898	-1.61928	-1.38686	-0.512762	-0.47083		-0.958065	0.119153
1.5	-9.22572	-10.1366	-5.8026	-6.26835	-4.90697	-5.20698	-5.17896	-3.8594	-3.63835	-4.64537	-6.96225	-6.42885	-5.13615	-6.88481		-6.0201	0.49588		-1.31438	-1.61652	-1.01028	-0.738292	-0.902534	-1.24471	-0.219976	-0.717122	-1.05534	-0.487416	-1.59089	-1.3668	-0.516165	-0.462544		-0.945926	0.118063
1.6	-9.07035	-9.96113	-5.66359	-6.22	-4.78581	-5.06848	-5.05286	-3.72559	-3.56401	-4.53883	-6.82601	-6.27051	-5.05832	-6.71335		-5.8942	0.490316		-1.31095	-1.61404	-1.00439	-0.739159	-0.890455	-1.21747	-0.208345	-0.708879	-1.03865	-0.471075	-1.56416	-1.3452	-0.516818	-0.453601		-0.934514	0.117277
1.7	-8.91718	-9.79016	-5.52661	-6.17309	-4.66532	-4.92948	-4.93084	-3.59984	-3.48952	-4.43183	-6.69201	-6.11077	-4.98256	-6.54189		-5.77008	0.48495		-1.30791	-1.61047	-0.999707	-0.740713	-0.88038	-1.19033	-0.195794	-0.704465	-1.01968	-0.453168	-1.53927	-1.32285	-0.514535	-0.444167		-0.923103	0.116629
1.8	-8.7654	-9.62169	-5.3912	-6.12576	-4.5468	-4.7915	-4.81274	-3.48371	-3.41515	-4.32571	-6.56013	-5.95024	-4.90775	-6.37107		-5.64778	0.479577		-1.30449	-1.60495	-0.995773	-0.742884	-0.872916	-1.1627	-0.182473	-0.703271	-0.998902	-0.434197	-1.51616	-1.30073	-0.509346	-0.43422		-0.911644	0.11608
1.9	-8.61442	-9.45445	-5.25714	-6.07644	-4.43166	-4.6562	-4.69808	-3.37769	-3.34112	-4.2219	-6.43021	-5.78984	-4.83285	-6.20166		-5.5274	0.47405		-1.30015	-1.59671	-0.992024	-0.74554	-0.868484	-1.13416	-0.168773	-0.704533	-0.976814	-0.414852	-1.4946	-1.27995	-0.501623	-0.42365		-0.900133	0.115582
2	-8.46379	-9.28775	-5.1245	-6.0238	-4.32119	-4.5253	-4.58623	-3.28143	-3.26757	-4.1218	-6.30201	-5.63079	-4.75695	-6.03451		-5.40912	0.468273		-1.29456	-1.58514	-0.987789	-0.748435	-0.867197	-1.10456	-0.155276	-0.707367	-0.953989	-0.396008	-1.47413	-1.26142	-0.491845	-0.4123		-0.888573	0.115078
2.1	-8.31323	-9.12128	-4.99342	-5.9667	-4.21642	-4.40037	-4.47649	-3.19376	-3.1958	-4.02674	-6.17532	-5.47442	-4.6795	-5.87047		-5.29314	0.462158		-1.28757	-1.5698	-0.982297	-0.751248	-0.868823	-1.07406	-0.14273	-0.710712	-0.931256	-0.37859	-1.45405	-1.24582	-0.480806	-0.400126		-0.876992	0.114496
2.2	-8.16253	-8.95494	-4.86417	-5.90416	-4.11792	-4.28268	-4.36831	-3.1132	-3.1236	-3.93784	-6.04992	-5.32213	-4.6004	-5.71036		-5.17944	0.455729		-1.27909	-1.55065	-0.974748	-0.753564	-0.872859	-1.04331	-0.131943	-0.713688	-0.908744	-0.363539	-1.43359	-1.23339	-0.469364	-0.387259		-0.86541	0.11376
2.3	-8.01165	-8.78872	-4.73708	-5.83547	-4.02589	-4.17311	-4.26139	-3.03814	-3.05254	-3.85587	-5.92575	-5.17512	-4.52001	-5.55488		-5.06826	0.448937		-1.26904	-1.52798	-0.964442	-0.754906	-0.878671	-1.01324	-0.123654	-0.7155	-0.887454	-0.35165	-1.41194	-1.22387	-0.458351	-0.374137		-0.853917	0.112793
2.4	-7.8607	-8.62267	-4.61251	-5.76012	-3.94007	-4.07205	-4.15576	-2.96708	-2.98308	-3.78121	-5.80273	-5.03437	-4.43895	-5.40456		-4.9597	0.441775		-1.25738	-1.50233	-0.950925	-0.754822	-0.88551	-0.98494	-0.118399	-0.715704	-0.868065	-0.343524	-1.38848	-1.2165	-0.448535	-0.361458		-0.842612	0.111525
2.5	-7.70993	-8.45673	-4.49078	-5.67796	-3.85989	-3.97934	-4.05171	-2.89899	-2.91582	-3.71372	-5.68095	-4.90043	-4.35804	-5.25964		-4.85385	0.434243		-1.24397	-1.47456	-0.934022	-0.752872	-0.892748	-0.959465	-0.116498	-0.714137	-0.851146	-0.33944	-1.36285	-1.21023	-0.440478	-0.350093		-0.831608	0.109905
2.6	-7.55977	-8.29091	-4.37216	-5.58916	-3.78452	-3.89434	-3.94973	-2.83304	-2.85145	-3.65274	-5.56052	-4.77343	-4.27806	-5.12014		-4.75071	0.426363		-1.22876	-1.44567	-0.913883	-0.748752	-0.899841	-0.937656	-0.117964	-0.711047	-0.837105	-0.339297	-1.33502	-1.20383	-0.434487	-0.340993		-0.821022	0.107912
2.7	-7.41073	-8.12524	-4.25675	-5.49427	-3.71293	-3.816	-3.8503	-2.76875	-2.79058	-3.59715	-5.44164	-4.65306	-4.19954	-4.98582		-4.6502	0.418179		-1.21177	-1.41662	-0.891022	-0.742303	-0.906372	-0.92002	-0.12255	-0.706916	-0.826087	-0.342614	-1.30529	-1.1962	-0.430645	-0.334957		-0.810955	0.105557
2.8	-7.26335	-7.95985	-4.14458	-5.39414	-3.64397	-3.74297	-3.75376	-2.70579	-2.73366	-3.54547	-5.32448	-4.53859	-4.12273	-4.85619		-4.55211	0.409757		-1.19313	-1.38838	-0.866096	-0.733559	-0.911978	-0.906603	-0.12975	-0.702399	-0.817915	-0.348495	-1.27427	-1.18644	-0.42864	-0.332548		-0.801443	0.102898
2.9	-7.11805	-7.79507	-4.03559	-5.28996	-3.57638	-3.67372	-3.66031	-2.64394	-2.68084	-3.49601	-5.20923	-4.42908	-4.04752	-4.7307		-4.45617	0.401191		-1.17314	-1.36172	-0.839933	-0.722781	-0.916384	-0.896965	-0.138925	-0.698089	-0.812091	-0.355746	-1.24268	-1.17403	-0.427944	-0.333936		-0.792455	0.100024
3	-6.97514	-7.63148	-3.92959	-5.18324	-3.50898	-3.60675	-3.56983	-2.58301	-2.63187	-3.44701	-5.09605	-4.32347	-3.9736	-4.60873		-4.36205	0.392599		-1.15225	-1.33721	-0.813286	-0.710421	-0.919246	-0.890253	-0.149313	-0.694302	-0.807876	-0.36298	-1.21126	-1.15879	-0.427873	-0.338873		-0.783852	0.0970495
3.1	-6.83472	-7.46978	-3.82644	-5.07572	-3.44069	-3.54063	-3.48201	-2.52284	-2.58609	-3.39682	-4.98506	-4.22083	-3.90057	-4.48975		-4.26943	0.384108		-1.13099	-1.31532	-0.786832	-0.697093	-0.920226	-0.885229	-0.160114	-0.69101	-0.804374	-0.368824	-1.18054	-1.14088	-0.427608	-0.346725		-0.775412	0.0940988
3.2	-6.69672	-7.31085	-3.72598	-4.96936	-3.37068	-3.47417	-3.39642	-2.46345	-2.54244	-3.344	-4.87635	-4.12038	-3.82811	-4.37331		-4.17802	0.375845		-1.10994	-1.29621	-0.761103	-0.683469	-0.918965	-0.88054	-0.170508	-0.687669	-0.800665	-0.37208	-1.15079	-1.12072	-0.426481	-0.356499		-0.766831	0.0912892
3.3	-6.56095	-7.15556	-3.62816	-4.8662	-3.29838	-3.40631	-3.31267	-2.40506	-2.49963	-3.28743	-4.76997	-4.0217	-3.75613	-4.2591		-4.08766	0.367923		-1.08967	-1.27997	-0.736483	-0.670226	-0.915107	-0.874762	-0.179712	-0.68338	-0.795961	-0.371877	-1.12193	-1.09891	-0.423924	-0.367001		-0.75778	0.0887214
3.4	-6.42724	-7.00469	-3.53293	-4.76814	-3.22353	-3.33621	-3.23039	-2.3482	-2.45636	-3.22633	-4.66594	-3.92471	-3.68484	-4.14698		-3.99832	0.36043		-1.07066	-1.2664	-0.71326	-0.657947	-0.908377	-0.86668	-0.187032	-0.677134	-0.789682	-0.367791	-1.09361	-1.07604	-0.419661	-0.376933		-0.747943	0.0864605
3.5	-6.29545	-6.85875	-3.4403	-4.67686	-3.14622	-3.26318	-3.14941	-2.29352	-2.41147	-3.16031	-4.56432	-3.82958	-3.61472	-4.03699		-3.91008	0.353421		-1.05329	-1.25518	-0.691656	-0.647041	-0.898682	-0.855354	-0.191884	-0.667901	-0.781504	-0.359832	-1.06533	-1.05264	-0.413686	-0.385044		-0.737073	0.0845429
3.6	-6.16559	-6.71794	-3.35028	-4.59357	-3.06671	-3.1868	-3.06971	-2.24183	-2.36419	-3.08937	-4.46513	-3.73668	-3.54644	-3.92927		-3.82311	0.346916		-1.03778	-1.24576	-0.671856	-0.637755	-0.886105	-0.840289	-0.19391	-0.65517	-0.771405	-0.348416	-1.0366	-1.02917	-0.406245	-0.390235		-0.72505	0.08297
3.7	-6.03781	-6.582	-3.26295	-4.51892	-2.98546	-3.10681	-2.9914	-2.19399	-2.31418	-3.01388	-4.36841	-3.64636	-3.4807	-3.82413		-3.73764	0.340895		-1.02413	-1.23751	-0.654031	-0.630123	-0.870937	-0.82141	-0.192974	-0.63899	-0.75951	-0.334232	-1.00722	-1.0059	-0.397776	-0.391749		-0.711892	0.081719
3.8	-5.91229	-6.45042	-3.17841	-4.45291	-2.90309	-3.02345	-2.9147	-2.15052	-2.26161	-2.93454	-4.27414	-3.55887	-3.41811	-3.722		-3.65393	0.335312		-1.01224	-1.22965	-0.638344	-0.623996	-0.853676	-0.799004	-0.189204	-0.619963	-0.746108	-0.318163	-0.977287	-0.982883	-0.388833	-0.389211		-0.697754	0.0807424
3.9	-5.78924	-6.32231	-3.09677	-4.39494	-2.82033	-2.93733	-2.83984	-2.11147	-2.20705	-2.85242	-4.18225	-3.47429	-3.35908	-3.62342		-3.5722	0.330095		-1.00177	-1.22141	-0.624927	-0.619109	-0.83497	-0.7736	-0.182907	-0.59908	-0.731543	-0.301138	-0.947264	-0.960117	-0.380012	-0.382778		-0.682902	0.0799771
4	-5.6692	-6.19664	-3.01812	-4.34381	-2.7381	-2.84961	-2.76707	-2.07647	-2.15141	-2.7688	-4.09261	-3.39251	-3.30373	-3.529		-3.49265	0.325166		-0.992343	-1.21329	-0.613889	-0.615113	-0.815505	-0.745829	-0.174588	-0.577651	-0.716131	-0.284054	-0.917885	-0.93752	-0.37178	-0.373097		-0.667762	0.0793942
4.1	-5.55098	-6.07241	-2.94257	-4.29793	-2.65743	-2.76194	-2.69658	-2.04457	-2.09578	-2.68521	-4.00509	-3.3133	-3.25204	-3.43929		-3.41537	0.320373		-0.983525	-1.20209	-0.605175	-0.611639	-0.795948	-0.716311	-0.164814	-0.556762	-0.700219	-0.267724	-0.889919	-0.915074	-0.364486	-0.361252		-0.652496	0.0788171
4.2	-5.43494	-5.94871	-2.87021	-4.25539	-2.5795	-2.67624	-2.62852	-2.0145	-2.04124	-2.60327	-3.91947	-3.23636	-3.20385	-3.35478		-3.3405	0.315616		-0.974881	-1.18854	-0.598611	-0.608304	-0.776838	-0.685439	-0.15423	-0.53728	-0.684066	-0.252836	-0.863989	-0.89284	-0.358401	-0.348632		-0.637492	0.0782049
4.3	-5.32072	-5.82484	-2.80097	-4.21423	-2.50545	-2.59463	-2.56303	-1.98501	-1.98883	-2.52455	-3.83565	-3.16147	-3.15907	-3.27576		-3.26816	0.310768		-0.966064	-1.17224	-0.593847	-0.60479	-0.758603	-0.653713	-0.143457	-0.519599	-0.667973	-0.239917	-0.840382	-0.871055	-0.353695	-0.336625		-0.622997	0.0774817
4.4	-5.20792	-5.70034	-2.73471	-4.17248	-2.43632	-2.51899	-2.50022	-1.95513	-1.93937	-2.4505	-3.75359	-3.08851	-3.11775	-3.20235		-3.19844	0.305702		-0.956836	-1.15306	-0.590326	-0.600793	-0.741596	-0.621486	-0.13306	-0.503795	-0.652245	-0.229354	-0.819001	-0.850095	-0.350539	-0.326447		-0.609188	0.0765893
4.5	-5.09626	-5.57505	-2.67116	-4.12834	-2.37279	-2.45085	-2.44022	-1.92442	-1.89346	-2.38228	-3.6733	-3.01755	-3.08002	-3.13448		-3.13144	0.30031		-0.947084	-1.13104	-0.587357	-0.596066	-0.72602	-0.589303	-0.123589	-0.489559	-0.637262	-0.221349	-0.799381	-0.830466	-0.349	-0.3189		-0.59617	0.0754929
4.6	-4.98555	-5.44906	-2.60994	-4.08019	-2.31514	-2.3912	-2.38316	-1.89311	-1.85135	-2.32072	-3.59482	-2.94875	-3.04607	-3.07192		-3.06721	0.29451		-0.936759	-1.10636	-0.584129	-0.590383	-0.711926	-0.557885	-0.115537	-0.476511	-0.623373	-0.215967	-0.78086	-0.812693	-0.34923	-0.314275		-0.583992	0.0741738
4.7	-4.87577	-5.32268	-2.55056	-4.02676	-2.26299	-2.34035	-2.32911	-1.86209	-1.81303	-2.26621	-3.51821	-2.88241	-3.01583	-3.01436		-3.00574	0.288255		-0.925869	-1.07934	-0.57991	-0.583557	-0.699248	-0.528203	-0.109314	-0.46429	-0.610931	-0.213102	-0.762825	-0.797236	-0.351237	-0.312389		-0.572675	0.0726349
4.8	-4.76703	-5.19635	-2.49247	-3.96711	-2.21547	-2.29814	-2.27802	-1.83247	-1.77822	-2.21877	-3.44353	-2.81879	-2.98893	-2.96138		-2.94691	0.281543		-0.914409	-1.05041	-0.574018	-0.57545	-0.687769	-0.501275	-0.105232	-0.452618	-0.600236	-0.212524	-0.744792	-0.784398	-0.354848	-0.312617		-0.562185	0.0708946
4.9	-4.65946	-5.07049	-2.43518	-3.90082	-2.17131	-2.26383	-2.22966	-1.80534	-1.74638	-2.17799	-3.37075	-2.75812	-2.9645	-2.91247		-2.89045	0.274409		-0.902309	-1.02002	-0.566016	-0.56599	-0.677108	-0.478144	-0.103488	-0.441243	-0.59148	-0.213879	-0.726541	-0.77428	-0.359733	-0.314154		-0.552456	0.0689792
5	-4.55318	-4.94568	-2.37828	-3.82796	-2.12902	-2.23628	-2.18353	-1.78138	-1.7169	-2.14315	-3.29993	-2.70053	-2.94125	-2.86688		-2.836	0.266936		-0.889419	-0.98863	-0.555638	-0.555184	-0.666785	-0.459533	-0.104095	-0.430143	-0.584777	-0.216714	-0.708201	-0.766689	-0.365248	-0.316122		-0.54337	0.0669249
5.1	-4.44824	-4.82234	-2.3215	-3.74923	-2.08705	-2.21413	-2.13895	-1.76055	-1.68907	-2.11322	-3.23111	-2.646	-2.91762	-2.82368		-2.78305	0.259239		-0.875525	-0.956756	-0.542906	-0.543144	-0.656263	-0.445741	-0.106872	-0.419178	-0.580066	-0.22051	-0.690098	-0.761184	-0.370613	-0.317778		-0.53476	0.0647778
5.2	-4.34463	-4.70093	-2.26481	-3.66594	-2.04409	-2.19574	-2.09507	-1.74202	-1.66224	-2.087	-3.16439	-2.59426	-2.89202	-2.78183		-2.73107	0.251465		-0.860371	-0.924904	-0.528044	-0.530091	-0.64514	-0.436595	-0.11141	-0.408173	-0.577161	-0.224737	-0.672698	-0.757079	-0.374981	-0.318619		-0.526429	0.0625911
5.3	-4.24236	-4.58432	-2.20838	-3.57997	-1.99903	-2.17942	-2.05111	-1.72429	-1.63577	-2.06311	-3.0999	-2.54488	-2.863	-2.74007		-2.67969	0.243888		-0.846192	-0.89362	-0.511514	-0.516325	-0.633122	-0.431401	-0.117085	-0.396917	-0.575718	-0.228895	-0.656472	-0.753541	-0.377551	-0.318323		-0.518334	0.0604995
5.4	-4.14153	-4.46778	-2.15259	-3.49365	-1.95121	-2.16341	-2.00639	-1.70542	-1.60913	-2.04011	-3.03775	-2.49711	-2.82948	-2.69723		-2.62806	0.236463		-0.828139	-0.86343	-0.493997	-0.502241	-0.620095	-0.429149	-0.123101	-0.385104	-0.57521	-0.232524	-0.64172	-0.749674	-0.37779	-0.316758		-0.509924	0.0584248
5.5	-4.04239	-4.35468	-2.09795	-3.40953	-1.9003	-2.146	-1.96057	-1.68332	-1.58192	-2.01656	-2.97796	-2.45004	-2.79072	-2.6523		-2.57602	0.229487		-0.808835	-0.834917	-0.47635	-0.488286	-0.606118	-0.428646	-0.12849	-0.372485	-0.574945	-0.23529	-0.628542	-0.744597	-0.375519	-0.313865		-0.501206	0.0565023
5.6	-3.94538	-4.24578	-2.04503	-3.33015	-1.84637	-2.12559	-1.91364	-1.65622	-1.5538	-1.99114	-2.92035	-2.40261	-2.74647	-2.60463		-2.52337	0.223123		-0.788751	-0.80859	-0.459569	-0.47492	-0.591353	-0.428642	-0.13229	-0.35884	-0.574144	-0.236903	-0.616683	-0.737524	-0.370884	-0.309505		-0.492043	0.0547856
5.7	-3.85108	-4.14193	-1.99431	-3.25773	-1.78975	-2.10078	-1.86591	-1.62281	-1.52462	-1.9627	-2.8646	-2.35387	-2.69688	-2.55396		-2.47007	0.217504		-0.768631	-0.784889	-0.44464	-0.462582	-0.576007	-0.428213	-0.133581	-0.344007	-0.571968	-0.237154	-0.60566	-0.727787	-0.364524	-0.303431		-0.482362	0.0533119
5.8	-3.7601	-4.04393	-1.94613	-3.19397	-1.73112	-2.07043	-1.81793	-1.58258	-1.4943	-1.9303	-2.81017	-2.30296	-2.64241	-2.50041		-2.4162	0.21272		-0.749377	-0.764143	-0.432454	-0.45168	-0.560207	-0.426613	-0.131633	-0.327907	-0.567686	-0.235838	-0.594674	-0.714944	-0.357192	-0.295289		-0.472117	0.0521052
5.9	-3.6729	-3.95245	-1.90065	-3.1398	-1.6714	-2.03381	-1.77028	-1.53578	-1.4629	-1.89332	-2.75635	-2.24942	-2.58398	-2.44443		-2.36196	0.20881		-0.731926	-0.74634	-0.423627	-0.442549	-0.544089	-0.423465	-0.125938	-0.310499	-0.560773	-0.232719	-0.58283	-0.698732	-0.349798	-0.284688		-0.461284	0.0511765
6	-3.58973	-3.86783	-1.85774	-3.09536	-1.61172	-1.99059	-1.72351	-1.48344	-1.43055	-1.85147	-2.70241	-2.19317	-2.52279	-2.38666		-2.30764	0.205756		-0.717099	-0.731194	-0.418424	-0.435394	-0.527745	-0.418604	-0.116392	-0.291779	-0.551002	-0.227558	-0.569233	-0.679171	-0.343057	-0.271359		-0.449858	0.0505327
6.1	-3.51049	-3.79	-1.81714	-3.05999	-1.55329	-1.94106	-1.67805	-1.42719	-1.39745	-1.80479	-2.64757	-2.13457	-2.46024	-2.32793		-2.25355	0.203478		-0.705463	-0.718037	-0.416611	-0.430327	-0.511299	-0.411971	-0.103287	-0.271847	-0.538477	-0.220115	-0.553141	-0.656512	-0.337385	-0.255363		-0.437845	0.0501765
6.2	-3.43485	-3.71845	-1.77844	-3.03236	-1.4974	-1.88607	-1.63413	-1.36893	-1.36378	-1.75362	-2.59134	-2.07441	-2.39789	-2.26909		-2.20005	0.201853		-0.697201	-0.705883	-0.417634	-0.427319	-0.494918	-0.403563	-0.0873154	-0.250856	-0.523588	-0.210245	-0.534206	-0.631348	-0.332745	-0.237186		-0.425286	0.0501033
6.3	-3.36225	-3.65228	-1.74127	-3.01062	-1.44537	-1.82713	-1.5919	-1.31055	-1.32976	-1.69872	-2.5335	-2.01375	-2.33713	-2.21108		-2.14752	0.20071		-0.692163	-0.693597	-0.420561	-0.426244	-0.47887	-0.393254	-0.0695662	-0.229126	-0.506983	-0.197953	-0.512467	-0.604489	-0.32874	-0.217839		-0.412275	0.0502851
6.4	-3.29213	-3.59037	-1.70538	-2.99273	-1.39821	-1.76617	-1.55142	-1.25393	-1.29557	-1.64116	-2.47435	-1.95382	-2.27907	-2.15491		-2.09637	0.19986		-0.68985	-0.680103	-0.424391	-0.426839	-0.46352	-0.380876	-0.0514053	-0.207272	-0.489414	-0.183511	-0.488463	-0.576977	-0.324663	-0.198721		-0.399	0.0506568
6.5	-3.22403	-3.52653	-1.67068	-2.97655	-1.35664	-1.70537	-1.51279	-1.20039	-1.26145	-1.58233	-2.41466	-1.89595	-2.22438	-2.10153		-2.04666	0.198911		-0.691804	-0.664533	-0.428167	-0.428742	-0.449321	-0.366313	-0.0343347	-0.185887	-0.47167	-0.167475	-0.463122	-0.54992	-0.319753	-0.181442		-0.385892	0.0511921
6.6	-3.15762	-3.46947	-1.63734	-2.96014	-1.321	-1.6469	-1.47612	-1.15071	-1.22766	-1.52385	-2.35561	-1.84134	-2.17334	-2.05185		-1.9995	0.198094		-0.692724	-0.646522	-0.431089	-0.431491	-0.436765	-0.349574	-0.0198548	-0.165808	-0.4545	-0.150693	-0.437679	-0.524382	-0.31338	-0.167449		-0.372994	0.051625
6.7	-3.09277	-3.41342	-1.6057	-2.94182	-1.29123	-1.59265	-1.44156	-1.10525	-1.19452	-1.46753	-2.29865	-1.79101	-2.12596	-2.00657		-1.9549	0.197063		-0.694118	-0.626103	-0.432644	-0.434538	-0.426314	-0.331069	-0.00927625	-0.14793	-0.438542	-0.134221	-0.413377	-0.501288	-0.305197	-0.157867		-0.360892	0.0519034
6.8	-3.02941	-3.35765	-1.57609	-2.92019	-1.26681	-1.54406	-1.40924	-1.06382	-1.16243	-1.4151	-2.24513	-1.74573	-2.08209	-1.96609		-1.91313	0.195707		-0.69535	-0.603762	-0.432566	-0.437243	-0.418368	-0.31169	-0.00349341	-0.132883	-0.424331	-0.119193	-0.391313	-0.481317	-0.295172	-0.153156		-0.349988	0.0519372
6.9	-2.96744	-3.30156	-1.54877	-2.89419	-1.24708	-1.50193	-1.37922	-1.02605	-1.13186	-1.36813	-2.19618	-1.70587	-2.04177	-1.93049		-1.87432	0.193939		-0.695939	-0.580193	-0.430786	-0.4389	-0.413109	-0.29283	-0.00295665	-0.121377	-0.412232	-0.106646	-0.372232	-0.464868	-0.283591	-0.153111		-0.340626	0.0516635
7	-2.90667	-3.24461	-1.52366	-2.86289	-1.23131	-1.46651	-1.35147	-0.991411	-1.10329	-1.32778	-2.15235	-1.67133	-2.0051	-1.89945		-1.83842	0.191692		-0.69553	-0.556128	-0.427261	-0.438808	-0.410465	-0.276212	-0.00757546	-0.11369	-0.402474	-0.0974103	-0.356465	-0.451997	-0.270918	-0.15692		-0.33299	0.0510557
7.1	-2.84665	-3.18625	-1.50028	-2.82563	-1.21887	-1.43769	-1.32581	-0.959454	-1.07713	-1.29473	-2.11361	-1.64162	-1.97231	-1.87232		-1.80517	0.188911		-0.693877	-0.53211	-0.421992	-0.436273	-0.410135	-0.2638	-0.0167867	-0.109985	-0.395161	-0.0919756	-0.343866	-0.442577	-0.257796	-0.163381		-0.327123	0.0501071
7.2	-2.78684	-3.12592	-1.47777	-2.78182	-1.20936	-1.41509	-1.30196	-0.929825	-1.05368	-1.26903	-2.07929	-1.61579	-1.94357	-1.84819		-1.77415	0.185556		-0.690784	-0.508422	-0.414872	-0.430711	-0.411575	-0.25751	-0.0296789	-0.110019	-0.390271	-0.0904046	-0.333944	-0.436304	-0.244905	-0.171141		-0.322896	0.0488305
7.3	-2.72657	-3.06317	-1.45496	-2.7312	-1.20253	-1.39834	-1.27951	-0.902361	-1.03305	-1.25019	-2.04833	-1.59251	-1.91878	-1.826		-1.74482	0.181609		-0.686047	-0.485022	-0.405766	-0.42175	-0.414041	-0.258932	-0.0451661	-0.113368	-0.387634	-0.0923713	-0.325927	-0.432657	-0.232945	-0.178945		-0.320041	0.04725
7.4	-2.66529	-2.9977	-1.43062	-2.67385	-1.19832	-1.38705	-1.25803	-0.87694	-1.0151	-1.23714	-2.01933	-1.57032	-1.89746	-1.80466		-1.71656	0.177085		-0.679493	-0.461697	-0.394482	-0.409309	-0.416819	-0.269151	-0.0620891	-0.119284	-0.386978	-0.097216	-0.318987	-0.431027	-0.222593	-0.185897		-0.318216	0.0454208
7.5	-2.60258	-2.92959	-1.4037	-2.61038	-1.19665	-1.38089	-1.23714	-0.853388	-0.999445	-1.22848	-1.99088	-1.54774	-1.87879	-1.78315		-1.68877	0.172049		-0.670971	-0.438233	-0.380917	-0.393665	-0.419242	-0.288536	-0.0793785	-0.126792	-0.38787	-0.10402	-0.312284	-0.430701	-0.214417	-0.191447		-0.317034	0.0434427
7.6	-2.53846	-2.85929	-1.37362	-2.54206	-1.19723	-1.37934	-1.21658	-0.831479	-0.985446	-1.22253	-1.96176	-1.52349	-1.86158	-1.76055		-1.66096	0.166622		-0.660435	-0.414626	-0.365023	-0.375501	-0.420878	-0.316624	-0.0961306	-0.134657	-0.38978	-0.111753	-0.305047	-0.430947	-0.208791	-0.195474		-0.316119	0.0414733
7.7	-2.47333	-2.7877	-1.34043	-2.47079	-1.19957	-1.38161	-1.19625	-0.810822	-0.972297	-1.21752	-1.931	-1.49659	-1.84458	-1.73615		-1.63276	0.160985		-0.648	-0.391214	-0.346924	-0.355853	-0.421492	-0.352045	-0.111591	-0.141497	-0.39211	-0.119357	-0.296701	-0.430988	-0.205804	-0.198208		-0.315127	0.0397209
7.8	-2.40801	-2.71607	-1.30479	-2.39908	-1.20292	-1.3864	-1.17622	-0.790966	-0.95911	-1.21169	-1.89811	-1.46657	-1.82673	-1.70945		-1.60401	0.155361		-0.633996	-0.368751	-0.32697	-0.336005	-0.421068	-0.392653	-0.125149	-0.145861	-0.394209	-0.125863	-0.286919	-0.430104	-0.205263	-0.200059		-0.313776	0.0384079
7.9	-2.34364	-2.64587	-1.26795	-2.3298	-1.20639	-1.39198	-1.15661	-0.771416	-0.945053	-1.20346	-1.86299	-1.43331	-1.80729	-1.6801		-1.5747	0.149993		-0.618989	-0.348299	-0.305771	-0.317322	-0.419786	-0.435574	-0.136238	-0.146444	-0.3955	-0.13045	-0.275568	-0.427693	-0.206715	-0.201579		-0.311852	0.0377047
8	-2.28148	-2.57856	-1.23146	-2.2659	-1.20895	-1.39624	-1.13751	-0.751707	-0.929451	-1.1915	-1.82598	-1.39725	-1.78604	-1.64786		-1.54499	0.145111		-0.603754	-0.330977	-0.284187	-0.301071	-0.417869	-0.477646	-0.144349	-0.142091	-0.395499	-0.132504	-0.262903	-0.423336	-0.209347	-0.203253		-0.309199	0.0376688
8.1	-2.2227	-2.51549	-1.19693	-2.21008	-1.20962	-1.39695	-1.11888	-0.731573	-0.911891	-1.17489	-1.78777	-1.35905	-1.76324	-1.61262		-1.51512	0.140901		-0.589185	-0.317731	-0.263324	-0.28824	-0.415423	-0.5156	-0.149011	-0.132169	-0.393891	-0.131647	-0.249455	-0.416855	-0.212286	-0.20543		-0.305732	0.0382115
8.2	-2.16825	-2.45764	-1.16581	-2.16445	-1.20749	-1.39208	-1.10053	-0.710769	-0.8923	-1.15314	-1.74927	-1.31967	-1.73962	-1.57439		-1.48539	0.137495		-0.576191	-0.309103	-0.244548	-0.279421	-0.412424	-0.546604	-0.149818	-0.11665	-0.390512	-0.127773	-0.236049	-0.408258	-0.214722	-0.208294		-0.301455	0.0391394
8.3	-2.11861	-2.4056	-1.13904	-2.13025	-1.20184	-1.38026	-1.08205	-0.689285	-0.870973	-1.12624	-1.7115	-1.28013	-1.71613	-1.5333		-1.45609	0.134955		-0.565529	-0.305032	-0.229151	-0.274747	-0.408726	-0.568543	-0.146574	-0.0963512	-0.385329	-0.121016	-0.223588	-0.397784	-0.215959	-0.211782		-0.296437	0.0402275
8.4	-2.07381	-2.35937	-1.11727	-2.10772	-1.19214	-1.36082	-1.06298	-0.66721	-0.84847	-1.09461	-1.67544	-1.24142	-1.69368	-1.48974		-1.42748	0.133275		-0.557723	-0.304829	-0.218434	-0.273934	-0.404001	-0.580261	-0.139345	-0.0726068	-0.378405	-0.111751	-0.212985	-0.385894	-0.21564	-0.215627		-0.290817	0.0412874
8.5	-2.03344	-2.31858	-1.09984	-2.09595	-1.17822	-1.3339	-1.04295	-0.644809	-0.825576	-1.05907	-1.64179	-1.20439	-1.67302	-1.44423		-1.3997	0.132397		-0.552948	-0.307307	-0.213285	-0.276349	-0.39795	-0.581595	-0.128473	-0.0474225	-0.369849	-0.100524	-0.20491	-0.373096	-0.213686	-0.219438		-0.284774	0.0421908
8.6	-1.99678	-2.28246	-1.08629	-2.09308	-1.16016	-1.30038	-1.02178	-0.62244	-0.803118	-1.02066	-1.61101	-1.16972	-1.65448	-1.39762		-1.37286	0.132203		-0.551045	-0.311049	-0.214195	-0.28118	-0.3903	-0.573275	-0.114688	-0.0229565	-0.359735	-0.0879916	-0.199659	-0.360002	-0.210322	-0.22274		-0.27851	0.0428721
8.7	-1.96293	-2.24999	-1.07553	-2.09642	-1.13844	-1.26171	-0.999501	-0.600569	-0.781796	-0.980587	-1.58311	-1.13785	-1.63806	-1.35098		-1.34696	0.132531		-0.551501	-0.314566	-0.22101	-0.287535	-0.381053	-0.556644	-0.0989695	-0.00124124	-0.348138	-0.0748265	-0.197114	-0.347225	-0.205912	-0.225131		-0.272205	0.0433135
8.8	-1.93097	-2.22001	-1.06628	-2.10278	-1.11381	-1.21962	-0.976497	-0.579759	-0.762067	-0.940027	-1.55775	-1.10902	-1.62342	-1.30545		-1.32196	0.133175		-0.553577	-0.316589	-0.232967	-0.29449	-0.370487	-0.533274	-0.0825376	0.0162342	-0.335072	-0.0616576	-0.196779	-0.335326	-0.200808	-0.226313		-0.265974	0.0435246
8.9	-1.9001	-2.19147	-1.05718	-2.10885	-1.08721	-1.17593	-0.953243	-0.560559	-0.744053	-0.900104	-1.53426	-1.08324	-1.61008	-1.2622		-1.29775	0.13392		-0.556404	-0.31619	-0.248744	-0.30119	-0.359044	-0.504939	-0.0666717	0.0287157	-0.320577	-0.0490301	-0.197858	-0.324782	-0.195215	-0.226206		-0.259867	0.0435353
9	-1.86973	-2.1634	-1.04708	-2.11155	-1.05972	-1.13244	-0.930225	-0.543585	-0.727594	-0.861837	-1.51187	-1.06041	-1.59761	-1.22223		-1.27423	0.134544		-0.559088	-0.312934	-0.266618	-0.30691	-0.347302	-0.473195	-0.0525803	0.0364127	-0.304703	-0.0374175	-0.199575	-0.315889	-0.189214	-0.22491		-0.253852	0.0433796
9.1	-1.83944	-2.13507	-1.03507	-2.10834	-1.03223	-1.09079	-0.907807	-0.529242	-0.712251	-0.826098	-1.48965	-1.04027	-1.58573	-1.18634		-1.25131	0.134861		-0.560831	-0.306786	-0.284688	-0.310986	-0.335795	-0.439391	-0.0413129	0.0402526	-0.287608	-0.0271782	-0.201154	-0.30876	-0.182602	-0.222712		-0.247825	0.043089
9.2	-1.80903	-2.10597	-1.0206	-2.09758	-1.00532	-1.05246	-0.886123	-0.517687	-0.697575	-0.79364	-1.46685	-1.0225	-1.57435	-1.15488		-1.2289	0.134737		-0.561033	-0.298031	-0.301137	-0.312937	-0.324882	-0.404781	-0.0336102	0.041739	-0.269583	-0.0186455	-0.202073	-0.303272	-0.175145	-0.219915		-0.241665	0.0426913
9.3	-1.77838	-2.07574	-1.00351	-2.07841	-0.979141	-1.01879	-0.865127	-0.508911	-0.683159	-0.765059	-1.44294	-1.00675	-1.56355	-1.12791		-1.20696	0.13409		-0.559342	-0.287284	-0.314528	-0.312429	-0.314595	-0.370622	-0.0298749	0.0424545	-0.251141	-0.012117	-0.202089	-0.299083	-0.166609	-0.216835		-0.235292	0.0422038
9.4	-1.74747	-2.04426	-0.983981	-2.05096	-0.953446	-0.990774	-0.84462	-0.502762	-0.668828	-0.740848	-1.41764	-0.992659	-1.55344	-1.10515		-1.18549	0.132901		-0.555677	-0.275131	-0.323863	-0.309365	-0.304794	-0.338121	-0.0301134	0.0437741	-0.232998	-0.00781966	-0.201161	-0.295716	-0.156829	-0.213671		-0.228677	0.041637
9.5	-1.71629	-2.01158	-0.962454	-2.01602	-0.927723	-0.969084	-0.824376	-0.49896	-0.654622	-0.721317	-1.39098	-0.980016	-1.54402	-1.08609		-1.16454	0.131197		-0.550202	-0.262211	-0.328705	-0.303857	-0.295224	-0.308591	-0.0339552	0.0464606	-0.216017	-0.00590556	-0.199421	-0.292604	-0.145941	-0.210432		-0.2219	0.0409944
9.6	-1.68484	-1.97792	-0.939549	-1.97478	-0.901459	-0.953923	-0.80426	-0.497373	-0.640876	-0.706608	-1.36323	-0.96874	-1.53515	-1.07009		-1.1442	0.129031		-0.543254	-0.248982	-0.329103	-0.296247	-0.28564	-0.28328	-0.0407724	0.0504936	-0.201167	-0.00642938	-0.196955	-0.289292	-0.134252	-0.20704		-0.215137	0.0402698
9.7	-1.65311	-1.94368	-0.915977	-1.9287	-0.874329	-0.944932	-0.784265	-0.497871	-0.62803	-0.69662	-1.33482	-0.958909	-1.52649	-1.05653		-1.12459	0.126478		-0.535276	-0.235751	-0.325462	-0.287052	-0.275899	-0.263227	-0.0497685	0.0552277	-0.18934	-0.00928989	-0.193834	-0.285478	-0.122263	-0.203254		-0.208619	0.0394549
9.8	-1.62112	-1.90929	-0.892425	-1.8791	-0.846416	-0.941168	-0.764562	-0.500338	-0.616582	-0.691025	-1.30619	-0.950792	-1.51767	-1.0449		-1.10583	0.123613		-0.526711	-0.222631	-0.318315	-0.276876	-0.266052	-0.2492	-0.0600649	0.0597972	-0.181215	-0.0142496	-0.189945	-0.281094	-0.110637	-0.198891		-0.202577	0.0385484
9.9	-1.58893	-1.87526	-0.869536	-1.82722	-0.818139	-0.941215	-0.745387	-0.504668	-0.6069	-0.68923	-1.27776	-0.944687	-1.50835	-1.03475		-1.088	0.120518		-0.517896	-0.209656	-0.308263	-0.26636	-0.256224	-0.241525	-0.0708305	0.0630964	-0.17711	-0.0209232	-0.185041	-0.27631	-0.100065	-0.193837		-0.19721	0.03755
10	-1.55673	-1.8421	-0.847853	-1.77403	-0.790053	-0.943255	-0.727032	-0.510523	-0.599184	-0.690375	-1.24983	-0.94087	-1.4982	-1.02577		-1.07113	0.117277		-0.509069	-0.196806	-0.295814	-0.25609	-0.246556	-0.240083	-0.0813168	0.0644601	-0.176918	-0.0288366	-0.178729	-0.271448	-0.0911121	-0.188186		-0.192607	0.0364855
10.1	-1.52474	-1.81015	-0.827761	-1.7204	-0.762758	-0.945329	-0.709658	-0.517231	-0.593408	-0.693356	-1.22259	-0.939351	-1.48708	-1.01764		-1.0551	0.113984		-0.500358	-0.184182	-0.281385	-0.24653	-0.237101	-0.244286	-0.0908912	0.0636829	-0.180076	-0.0374367	-0.170558	-0.266834	-0.084262	-0.182221		-0.188746	0.0354035
10.2	-1.4933	-1.77965	-0.809507	-1.66722	-0.7367	-0.945609	-0.693288	-0.523728	-0.589311	-0.69689	-1.19616	-0.939848	-1.47491	-1.01004		-1.03973	0.110743		-0.491774	-0.171997	-0.265456	-0.237981	-0.227722	-0.253197	-0.0989865	0.0609812	-0.185624	-0.0461671	-0.160119	-0.262698	-0.0797705	-0.176512		-0.185502	0.0343714
10.3	-1.46277	-1.75074	-0.793123	-1.61549	-0.712022	-0.942639	-0.677772	-0.528612	-0.586468	-0.699602	-1.17057	-0.941643	-1.46162	-1.00251		-1.02468	0.107672		-0.483377	-0.160621	-0.24856	-0.230578	-0.218179	-0.265547	-0.105109	0.0569681	-0.192362	-0.054487	-0.14716	-0.259005	-0.0776201	-0.171795		-0.182674	0.0334702
10.4	-1.43356	-1.72354	-0.778436	-1.5664	-0.688756	-0.935382	-0.66274	-0.530443	-0.584369	-0.700101	-1.14581	-0.943756	-1.44705	-0.994507		-1.00963	0.10489		-0.475258	-0.150556	-0.231409	-0.224303	-0.208069	-0.279835	-0.108845	0.0521998	-0.199009	-0.0618535	-0.131586	-0.255497	-0.0776243	-0.168885		-0.180038	0.0327623
10.5	-1.40597	-1.69828	-0.765067	-1.52128	-0.66688	-0.923368	-0.647717	-0.527758	-0.582509	-0.697132	-1.12183	-0.944955	-1.43098	-0.985385		-0.994222	0.102515		-0.467603	-0.142347	-0.214848	-0.219026	-0.197063	-0.294332	-0.109884	0.0471385	-0.204339	-0.0677997	-0.113636	-0.251643	-0.0794028	-0.168529		-0.17738	0.0322776
10.6	-1.38018	-1.67525	-0.752477	-1.4815	-0.646379	-0.906545	-0.632226	-0.51953	-0.580454	-0.689677	-1.09858	-0.944042	-1.41311	-0.974526		-0.978177	0.100638		-0.4607	-0.136504	-0.199811	-0.214568	-0.185006	-0.307222	-0.108082	0.041924	-0.207343	-0.0718825	-0.0938097	-0.246806	-0.0824998	-0.171243		-0.174539	0.0320027
10.7	-1.35618	-1.65492	-0.74006	-1.44822	-0.627348	-0.8852	-0.61586	-0.505182	-0.57783	-0.67706	-1.07591	-0.939966	-1.39317	-0.961348		-0.961304	0.0993304		-0.454886	-0.133462	-0.187212	-0.210749	-0.172065	-0.316779	-0.103445	0.0363582	-0.207296	-0.0737034	-0.0728193	-0.240429	-0.0864917	-0.177216		-0.171443	0.0318891
10.8	-1.33383	-1.63769	-0.727208	-1.42218	-0.610043	-0.859802	-0.598478	-0.484873	-0.574364	-0.659071	-1.05368	-0.931943	-1.371	-0.945427		-0.943542	0.0986153		-0.450463	-0.133462	-0.177788	-0.207525	-0.15869	-0.321583	-0.0962265	0.0300284	-0.203826	-0.0729652	-0.05151	-0.232111	-0.0910185	-0.186235		-0.168098	0.0318764
10.9	-1.31286	-1.62386	-0.713453	-1.40358	-0.594723	-0.830899	-0.580107	-0.459491	-0.56988	-0.635968	-1.03181	-0.919548	-1.34677	-0.926608		-0.924968	0.098483		-0.447613	-0.13647	-0.171936	-0.204902	-0.145657	-0.320766	-0.0868351	0.0224729	-0.196919	-0.0695048	-0.0307003	-0.22177	-0.0959179	-0.197759		-0.164591	0.0319218
11	-1.29296	-1.61347	-0.698498	-1.39193	-0.581612	-0.799167	-0.56107	-0.430691	-0.564261	-0.608505	-1.01025	-0.902691	-1.32093	-0.905073		-0.905793	0.0988758		-0.446404	-0.142226	-0.169748	-0.203	-0.133887	-0.314072	-0.0757753	0.0134903	-0.186911	-0.063346	-0.0110728	-0.209659	-0.101121	-0.211019		-0.161054	0.0320255
11.1	-1.27385	-1.60623	-0.682305	-1.38612	-0.570868	-0.765398	-0.541837	-0.400702	-0.557465	-0.577915	-0.989116	-0.881585	-1.29429	-0.881267		-0.886353	0.0996921		-0.446692	-0.150171	-0.170918	-0.201932	-0.1243	-0.301982	-0.0637411	0.0030819	-0.174432	-0.0547844	0.00698773	-0.19637	-0.106623	-0.225201		-0.157648	0.0322226
11.2	-1.25533	-1.60156	-0.665034	-1.38454	-0.562543	-0.730557	-0.522975	-0.372179	-0.549585	-0.545796	-0.968639	-0.856734	-1.26784	-0.855995		-0.867093	0.100785		-0.448183	-0.159472	-0.174876	-0.201754	-0.117566	-0.285591	-0.0513982	-0.00833628	-0.16041	-0.0443897	0.0234098	-0.182681	-0.112395	-0.239579		-0.154516	0.0325713
11.3	-1.23733	-1.59855	-0.647	-1.38532	-0.556566	-0.69588	-0.505033	-0.347723	-0.540813	-0.513952	-0.949166	-0.828943	-1.24269	-0.830249		-0.848515	0.101976		-0.450496	-0.169205	-0.180889	-0.202359	-0.113966	-0.266565	-0.0394959	-0.0202884	-0.145883	-0.0330047	0.0382868	-0.169488	-0.118231	-0.253685		-0.151805	0.0331111
11.4	-1.21985	-1.5963	-0.628648	-1.38641	-0.552787	-0.662785	-0.488428	-0.329557	-0.531515	-0.484231	-0.93111	-0.79923	-1.21977	-0.805165		-0.831128	0.103074		-0.453196	-0.178342	-0.188129	-0.203451	-0.113267	-0.246621	-0.0287086	-0.0323135	-0.131992	-0.0216387	0.051925	-0.157605	-0.123906	-0.26728		-0.149609	0.033835
11.5	-1.20291	-1.5938	-0.610403	-1.38588	-0.550951	-0.632762	-0.473442	-0.319112	-0.52218	-0.458276	-0.914819	-0.768925	-1.19974	-0.781806		-0.815358	0.103893		-0.455888	-0.186022	-0.195841	-0.204561	-0.11486	-0.22754	-0.0196641	-0.0441372	-0.119777	-0.0113786	0.064485	-0.147721	-0.129015	-0.280346		-0.148019	0.0346806
11.6	-1.18646	-1.59023	-0.592624	-1.38196	-0.550673	-0.607224	-0.46015	-0.316772	-0.513378	-0.437384	-0.900525	-0.739404	-1.18303	-0.761048		-0.80149	0.104289		-0.45821	-0.191549	-0.203288	-0.205113	-0.117824	-0.210776	-0.0128949	-0.056028	-0.110047	-0.00321711	0.07601	-0.140239	-0.133245	-0.292907		-0.147095	0.035538
11.7	-1.17035	-1.58487	-0.575624	-1.37317	-0.551452	-0.587278	-0.448525	-0.321667	-0.505665	-0.422344	-0.888348	-0.712084	-1.16977	-0.743423		-0.789612	0.104161		-0.459931	-0.194588	-0.209877	-0.204573	-0.121103	-0.197417	-0.00872488	-0.0685257	-0.103313	0.00205086	0.0862399	-0.135312	-0.13648	-0.304951		-0.146893	0.0362887
11.8	-1.15432	-1.57729	-0.559584	-1.35833	-0.552706	-0.573574	-0.438377	-0.331917	-0.499524	-0.413364	-0.878182	-0.688232	-1.16001	-0.729028		-0.779603	0.103477		-0.460905	-0.195152	-0.21499	-0.2025	-0.123873	-0.188073	-0.00727998	-0.0825898	-0.099676	0.00394699	0.0948134	-0.132794	-0.138761	-0.316253		-0.147435	0.0368291
11.9	-1.13799	-1.56718	-0.544609	-1.33674	-0.553943	-0.566275	-0.429468	-0.344805	-0.495243	-0.41171	-0.869833	-0.668711	-1.15364	-0.71751		-0.771261	0.102224		-0.461058	-0.193444	-0.218126	-0.198634	-0.125534	-0.182929	-0.0084563	-0.0991988	-0.0989051	0.00153166	0.101263	-0.132406	-0.140394	-0.326331		-0.148759	0.0370719
12	-1.12097	-1.55444	-0.530688	-1.30807	-0.554842	-0.564905	-0.421512	-0.357232	-0.492943	-0.413336	-0.863014	-0.653947	-1.15062	-0.708095		-0.763901	0.100542		-0.460389	-0.189879	-0.218784	-0.192934	-0.125893	-0.181742	-0.0119553	-0.119032	-0.100513	-0.00334002	0.105244	-0.13369	-0.141769	-0.334494		-0.150655	0.0370316
12.1	-1.1029	-1.53918	-0.517761	-1.27258	-0.555301	-0.56852	-0.414242	-0.366305	-0.492608	-0.418729	-0.85744	-0.64381	-1.15071	-0.69978		-0.757133	0.0985152		-0.458942	-0.184882	-0.2166	-0.185576	-0.12502	-0.18395	-0.0173059	-0.142239	-0.103894	-0.0109281	0.106602	-0.136117	-0.143246	-0.339953		-0.153004	0.0367134
12.2	-1.08357	-1.5216	-0.505686	-1.23096	-0.555651	-0.575805	-0.407353	-0.369593	-0.494089	-0.426563	-0.852819	-0.637644	-1.15365	-0.691445		-0.750459	0.0962921		-0.456758	-0.178779	-0.211352	-0.176882	-0.123238	-0.188681	-0.0238949	-0.168354	-0.10844	-0.0204716	0.105473	-0.139143	-0.145025	-0.341953		-0.155536	0.0361771
12.3	-1.06297	-1.50208	-0.494261	-1.18443	-0.556388	-0.585189	-0.400505	-0.365507	-0.497214	-0.435485	-0.848817	-0.634393	-1.1589	-0.682027		-0.74344	0.0940395		-0.453854	-0.17181	-0.203034	-0.167314	-0.120878	-0.19488	-0.0310395	-0.196183	-0.113686	-0.0310841	0.102167	-0.142199	-0.147127	-0.339937		-0.157918	0.0355009
12.4	-1.04128	-1.48114	-0.48325	-1.13455	-0.558063	-0.594867	-0.393397	-0.353393	-0.501761	-0.444227	-0.845049	-0.632787	-1.16581	-0.670735		-0.735736	0.091928		-0.450278	-0.164153	-0.191893	-0.157354	-0.118196	-0.201282	-0.0379664	-0.224012	-0.119306	-0.0418338	0.0971589	-0.144805	-0.149345	-0.333697		-0.159783	0.0347684
12.5	-1.01889	-1.45936	-0.472444	-1.08317	-0.561122	-0.60301	-0.385623	-0.333572	-0.50751	-0.451681	-0.841043	-0.63157	-1.17352	-0.657075		-0.727114	0.0901092		-0.445998	-0.156023	-0.178463	-0.14756	-0.115282	-0.206626	-0.0438896	-0.249848	-0.125122	-0.0518442	0.0909466	-0.146543	-0.15149	-0.323419		-0.160797	0.0340388
12.6	-0.996354	-1.4375	-0.461719	-1.03229	-0.565738	-0.607827	-0.376779	-0.307162	-0.514119	-0.456941	-0.836156	-0.629571	-1.18118	-0.640971		-0.71745	0.0887064		-0.440983	-0.147723	-0.163477	-0.138474	-0.112095	-0.209626	-0.0480405	-0.271793	-0.130988	-0.0603415	0.0840577	-0.147008	-0.153276	-0.309676		-0.160675	0.0333411
12.7	-0.974302	-1.41635	-0.45105	-0.983953	-0.571624	-0.607612	-0.366524	-0.27586	-0.52116	-0.459307	-0.829695	-0.625966	-1.188	-0.622584		-0.706713	0.0877949		-0.435251	-0.139661	-0.147862	-0.130642	-0.108479	-0.209173	-0.0497483	-0.288264	-0.13675	-0.0667143	0.0770807	-0.145973	-0.154566	-0.293346		-0.159239	0.0326751
12.8	-0.953324	-1.39676	-0.440536	-0.940018	-0.578183	-0.601021	-0.354654	-0.241871	-0.528085	-0.458261	-0.821054	-0.620217	-1.19336	-0.602311		-0.694975	0.0873909		-0.428856	-0.132377	-0.132648	-0.124535	-0.104239	-0.204441	-0.0485388	-0.298254	-0.142148	-0.0705703	0.0706203	-0.143275	-0.155482	-0.275528		-0.156448	0.0320239
12.9	-0.933917	-1.3794	-0.430388	-0.902116	-0.584687	-0.587088	-0.341087	-0.20754	-0.534283	-0.453478	-0.809811	-0.612121	-1.19705	-0.580594		-0.682397	0.0874617		-0.421956	-0.126412	-0.118812	-0.120534	-0.099236	-0.194954	-0.0441869	-0.301503	-0.146771	-0.0717344	0.0654433	-0.138896	-0.156203	-0.257331		-0.152363	0.0313838
13	-0.916344	-1.36491	-0.420849	-0.871469	-0.590261	-0.565503	-0.32602	-0.175232	-0.539071	-0.444823	-0.795876	-0.601652	-1.19912	-0.557888		-0.669216	0.0879416		-0.414826	-0.122275	-0.107193	-0.118847	-0.0934761	-0.18088	-0.0368472	-0.298551	-0.150113	-0.0702327	0.0623933	-0.132896	-0.157155	-0.239778		-0.147191	0.0307856
13.1	-0.900692	-1.3537	-0.412091	-0.848775	-0.5943	-0.536615	-0.309928	-0.147013	-0.541866	-0.432307	-0.779562	-0.588948	-1.19987	-0.534539		-0.655729	0.0887515		-0.407871	-0.120367	-0.0983883	-0.119468	-0.087095	-0.162918	-0.0269664	-0.290395	-0.151622	-0.0663184	0.0623098	-0.125455	-0.158646	-0.223728		-0.141209	0.0302966
13.2	-0.886813	-1.34603	-0.404183	-0.834136	-0.596371	-0.501492	-0.293409	-0.124561	-0.54223	-0.416215	-0.76156	-0.574133	-1.19975	-0.510828		-0.642265	0.0898189		-0.401596	-0.120939	-0.0927629	-0.122188	-0.080289	-0.142128	-0.0153226	-0.278537	-0.150823	-0.0604251	0.0659821	-0.116786	-0.160946	-0.209772		-0.134752	0.0300173
13.3	-0.874451	-1.34182	-0.397001	-0.827025	-0.596311	-0.461784	-0.277242	-0.108694	-0.539907	-0.397057	-0.742798	-0.557395	-1.19918	-0.486983		-0.629118	0.0910852		-0.396497	-0.124102	-0.090399	-0.126577	-0.0733097	-0.119994	-0.00293192	-0.264436	-0.147387	-0.0531476	0.0738846	-0.107185	-0.164118	-0.198191		-0.128171	0.0300397
13.4	-0.863261	-1.34078	-0.390289	-0.826329	-0.594071	-0.419576	-0.262225	-0.0995255	-0.534896	-0.375555	-0.724285	-0.538876	-1.19831	-0.463251		-0.616516	0.0924951		-0.393046	-0.129757	-0.0911056	-0.13209	-0.0664086	-0.0979623	0.00914777	-0.249496	-0.141256	-0.045163	0.0861089	-0.0968985	-0.168123	-0.18897		-0.121787	0.0304302
13.5	-0.852981	-1.34243	-0.383671	-0.830422	-0.589637	-0.377106	-0.24912	-0.0963363	-0.527417	-0.352692	-0.706927	-0.518826	-1.19689	-0.439994		-0.604604	0.0939871		-0.391552	-0.137678	-0.0945405	-0.138131	-0.0597286	-0.0772563	0.0198844	-0.234696	-0.132637	-0.0372233	0.102251	-0.0862078	-0.172671	-0.18181		-0.115857	0.0311956
13.6	-0.843382	-1.34603	-0.376749	-0.837294	-0.582979	-0.33649	-0.23853	-0.0977579	-0.517936	-0.329574	-0.691398	-0.497496	-1.19426	-0.417643		-0.593394	0.0954772		-0.3921	-0.147429	-0.100093	-0.144171	-0.0534341	-0.0586324	0.0284593	-0.220505	-0.122081	-0.0300279	0.121438	-0.0753425	-0.177512	-0.176215		-0.110546	0.0322858
13.7	-0.834338	-1.35074	-0.36923	-0.844834	-0.574026	-0.299525	-0.230884	-0.102091	-0.507116	-0.307416	-0.677998	-0.47537	-1.18934	-0.396676		-0.582827	0.0968523		-0.39453	-0.158396	-0.107098	-0.149771	-0.0476526	-0.0422059	0.03429	-0.20712	-0.11038	-0.0241736	0.142362	-0.0645379	-0.18242	-0.171609		-0.105946	0.0336069
13.8	-0.825754	-1.35564	-0.360897	-0.850907	-0.562728	-0.267536	-0.226348	-0.107573	-0.495753	-0.287445	-0.666753	-0.45302	-1.18093	-0.37753		-0.572772	0.0979828		-0.398457	-0.169804	-0.114798	-0.154634	-0.0425298	-0.0276349	0.0371372	-0.194377	-0.0985109	-0.0201363	0.163368	-0.0540619	-0.187216	-0.167419		-0.102077	0.0350315
13.9	-0.81758	-1.35985	-0.351728	-0.85363	-0.549117	-0.241359	-0.224845	-0.112736	-0.484684	-0.270779	-0.657441	-0.431292	-1.16782	-0.360551		-0.563101	0.0987337		-0.403304	-0.180838	-0.12239	-0.158615	-0.0383043	-0.0142902	0.0371361	-0.181889	-0.087558	-0.0181549	0.182715	-0.0442307	-0.191896	-0.163249		-0.0989191	0.0364232
14	-0.809723	-1.36261	-0.341832	-0.851525	-0.533471	-0.221366	-0.226066	-0.116666	-0.474665	-0.258386	-0.649628	-0.411104	-1.14908	-0.345956		-0.55372	0.0989865		-0.408358	-0.190715	-0.129026	-0.161635	-0.0352963	-0.00161347	0.0345722	-0.169447	-0.0785443	-0.018323	0.198681	-0.0354133	-0.196457	-0.158937		-0.0964652	0.0376413
14.1	-0.802025	-1.3633	-0.331422	-0.843585	-0.516451	-0.207599	-0.229542	-0.119011	-0.466325	-0.25098	-0.642892	-0.393462	-1.12429	-0.333788		-0.544619	0.0986572		-0.412916	-0.198729	-0.133943	-0.163669	-0.0338189	0.010571	0.029955	-0.156913	-0.0723621	-0.0205552	0.209876	-0.0280654	-0.200998	-0.154605		-0.0947266	0.0385641
14.2	-0.794344	-1.3616	-0.320761	-0.829318	-0.498923	-0.199926	-0.234689	-0.119938	-0.460016	-0.248993	-0.636886	-0.379287	-1.0936	-0.323896		-0.53587	0.0977136		-0.416322	-0.204433	-0.136512	-0.164665	-0.0342587	0.0218224	0.0238657	-0.144308	-0.0695871	-0.0246853	0.215276	-0.0226276	-0.20563	-0.150537		-0.0937573	0.0390898
14.3	-0.786511	-1.35739	-0.310114	-0.808733	-0.48203	-0.198096	-0.24094	-0.119947	-0.455813	-0.252531	-0.631362	-0.369312	-1.05773	-0.316015		-0.527609	0.0961732		-0.418096	-0.20766	-0.136309	-0.16455	-0.0368863	0.03108	0.0168684	-0.13197	-0.0704765	-0.0305113	0.214453	-0.0194781	-0.21049	-0.147124		-0.0936536	0.0391556
14.4	-0.778398	-1.35074	-0.299701	-0.782259	-0.466943	-0.201791	-0.247825	-0.119692	-0.45357	-0.261381	-0.626293	-0.363847	-1.018	-0.309732		-0.520012	0.0941066		-0.417947	-0.208481	-0.133132	-0.163184	-0.0419199	0.0368392	0.00947565	-0.120378	-0.0748739	-0.0378377	0.207601	-0.018835	-0.215842	-0.144624		-0.0945099	0.0387396
14.5	-0.769914	-1.34191	-0.289704	-0.750653	-0.454576	-0.210589	-0.254983	-0.119806	-0.452956	-0.274986	-0.621697	-0.362719	-0.976098	-0.304696		-0.513235	0.091627		-0.415857	-0.207263	-0.127094	-0.160391	-0.0494329	0.0375558	0.00216344	-0.110065	-0.0823142	-0.0464606	0.19542	-0.0206579	-0.222061	-0.143061		-0.0963942	0.0378682
14.6	-0.761037	-1.33134	-0.280151	-0.714891	-0.44543	-0.223996	-0.262129	-0.120629	-0.453501	-0.290275	-0.617689	-0.365171	-0.933997	-0.300579		-0.507201	0.0889194		-0.411986	-0.204568	-0.11854	-0.155975	-0.0593241	0.0320426	-0.00468099	-0.101466	-0.0920559	-0.053818	0.179091	-0.0247009	-0.229514	-0.14208		-0.0991125	0.0366312
14.7	-0.751748	-1.31948	-0.271024	-0.676112	-0.439538	-0.241308	-0.269035	-0.122248	-0.454745	-0.310536	-0.614286	-0.36999	-0.893728	-0.297123		-0.502207	0.0860938		-0.406681	-0.201023	-0.108045	-0.149814	-0.0713247	0.0198918	-0.0107039	-0.0948619	-0.103178	-0.0644469	0.160058	-0.0304473	-0.238626	-0.141007		-0.102872	0.0351235
14.8	-0.742057	-1.307	-0.262111	-0.635604	-0.436415	-0.261553	-0.275438	-0.124297	-0.456213	-0.332297	-0.611353	-0.375641	-0.857131	-0.294209		-0.497951	0.0833713		-0.400335	-0.197401	-0.096281	-0.141875	-0.0849777	0.00161712	-0.0155593	-0.0904149	-0.114704	-0.0755875	0.139805	-0.0372222	-0.249627	-0.138933		-0.10725	0.0335334
14.9	-0.731929	-1.29462	-0.253134	-0.594766	-0.435332	-0.2835	-0.280941	-0.126036	-0.457425	-0.354066	-0.60859	-0.380482	-0.825625	-0.291778		-0.494159	0.0809328		-0.393355	-0.194385	-0.0839689	-0.132259	-0.0996445	-0.0212286	-0.0189201	-0.0880635	-0.12565	-0.0867122	0.119739	-0.0442735	-0.262423	-0.134931		-0.111863	0.0320578
15	-0.721297	-1.28281	-0.243733	-0.555084	-0.435537	-0.305702	-0.285031	-0.126484	-0.45793	-0.374258	-0.60557	-0.382974	-0.799925	-0.289847		-0.490442	0.0789131		-0.387462	-0.192599	-0.0718157	-0.12129	-0.114545	-0.0463753	-0.0204524	-0.0875273	-0.135176	-0.097141	0.100945	-0.0508984	-0.276604	-0.128299		-0.116374	0.0309465
15.1	-0.710107	-1.27308	-0.233564	-0.518187	-0.436476	-0.326412	-0.287104	-0.124464	-0.45728	-0.391341	-0.601718	-0.381835	-0.780008	-0.288342		-0.486423	0.0774668		-0.379926	-0.192548	-0.0603701	-0.109488	-0.128852	-0.0711292	-0.0198876	-0.088399	-0.142572	-0.106074	0.0842698	-0.0564867	-0.291374	-0.118737		-0.120112	0.0301838
15.2	-0.698342	-1.26586	-0.222393	-0.485675	-0.43797	-0.343805	-0.286592	-0.118919	-0.455082	-0.403897	-0.596497	-0.376185	-0.764996	-0.286998		-0.481658	0.0766374		-0.372349	-0.194538	-0.050142	-0.0976116	-0.141712	-0.0928033	-0.0170522	-0.0899679	-0.147307	-0.11268	0.0702149	-0.0605817	-0.305722	-0.106431		-0.122763	0.0298724
15.3	-0.686089	-1.26183	-0.210169	-0.45907	-0.440215	-0.35607	-0.283074	-0.109254	-0.451067	-0.410847	-0.589396	-0.365619	-0.753415	-0.285354		-0.475819	0.0764321		-0.364845	-0.198786	-0.0415108	-0.0865702	-0.152368	-0.109004	-0.0119173	-0.0913965	-0.149053	-0.116213	0.0590737	-0.0628698	-0.318477	-0.0920475		-0.123999	0.029949
15.4	-0.6736	-1.2613	-0.19718	-0.43967	-0.443683	-0.361611	-0.276457	-0.0953683	-0.445132	-0.411505	-0.580134	-0.350159	-0.743449	-0.282793		-0.468717	0.0768021		-0.357539	-0.2053	-0.0347775	-0.0773722	-0.160238	-0.118023	-0.00466896	-0.0915028	-0.14773	-0.116136	0.0508483	-0.063203	-0.328477	-0.0766106		-0.123624	0.0302805
15.5	-0.661308	-1.26435	-0.183939	-0.428353	-0.448895	-0.359253	-0.26696	-0.077846	-0.437392	-0.405709	-0.568629	-0.330256	-0.7334	-0.278568		-0.460347	0.077674		-0.350712	-0.214054	-0.0302223	-0.0709841	-0.16497	-0.118899	0.00431608	-0.0891285	-0.143476	-0.112242	0.0454316	-0.0616035	-0.33474	-0.0612661		-0.121611	0.0307313
15.6	-0.649817	-1.2707	-0.171249	-0.425542	-0.456209	-0.348402	-0.255198	-0.0579131	-0.428184	-0.393831	-0.555057	-0.30667	-0.72193	-0.272072		-0.450912	0.0789568		-0.344824	-0.224896	-0.0281381	-0.0681985	-0.166439	-0.111464	0.0144982	-0.0832243	-0.1367	-0.104697	0.0425693	-0.0582065	-0.336486	-0.0471253		-0.118095	0.0312055
15.7	-0.639852	-1.27979	-0.160043	-0.431019	-0.465658	-0.329195	-0.242101	-0.0371422	-0.418026	-0.376743	-0.539897	-0.280478	-0.708431	-0.262827		-0.4408	0.0805676		-0.340478	-0.237626	-0.0288194	-0.0694799	-0.16479	-0.096143	0.0252947	-0.0731523	-0.128006	-0.0939961	0.0418048	-0.0533171	-0.33333	-0.0350671		-0.113365	0.0316807
15.8	-0.632124	-1.29088	-0.151242	-0.443957	-0.476849	-0.302586	-0.228739	-0.0171718	-0.407539	-0.355717	-0.523797	-0.25284	-0.693081	-0.250706		-0.430516	0.0824352		-0.338362	-0.25188	-0.032539	-0.0748903	-0.160375	-0.073984	0.0361063	-0.0590408	-0.118202	-0.0809976	0.0425781	-0.0473433	-0.325245	-0.0256607		-0.107845	0.0322067
15.9	-0.627156	-1.30318	-0.145559	-0.462909	-0.489119	-0.270233	-0.21624	0.000521253	-0.397351	-0.332295	-0.507521	-0.224994	-0.67674	-0.235909		-0.42062	0.0844938		-0.339132	-0.267196	-0.0394996	-0.0839795	-0.153763	-0.0464088	0.046474	-0.041675	-0.108194	-0.0667025	0.0441795	-0.0408775	-0.312659	-0.0191254		-0.10204	0.0328867
16	-0.625162	-1.31585	-0.143305	-0.485853	-0.501526	-0.234336	-0.205533	0.0150309	-0.388042	-0.30815	-0.491817	-0.198087	-0.660653	-0.218972		-0.41159	0.0866714		-0.343228	-0.282932	-0.0497098	-0.0958186	-0.145588	-0.0150406	0.0560473	-0.0226134	-0.0988931	-0.0522572	0.0457832	-0.0346222	-0.296433	-0.0154011		-0.096479	0.0338211
16.1	-0.625938	-1.3281	-0.144326	-0.510438	-0.513103	-0.1975	-0.197299	0.0259019	-0.380028	-0.285128	-0.477299	-0.173124	-0.646152	-0.200782		-0.403808	0.088869		-0.35073	-0.298242	-0.0629387	-0.109103	-0.136565	0.0181608	0.0646348	-0.00376685	-0.0910953	-0.0402647	0.0465705	-0.0293416	-0.277698	-0.0142427		-0.0917587	0.0350345
16.2	-0.628834	-1.33906	-0.147989	-0.534028	-0.523036	-0.162337	-0.191823	0.0330886	-0.373593	-0.26448	-0.464274	-0.150915	-0.634306	-0.182383		-0.397426	0.0909534		-0.361269	-0.31219	-0.0785763	-0.122309	-0.127333	0.0512004	0.0721323	0.0128991	-0.0854203	-0.0287357	0.0457463	-0.0258288	-0.257722	-0.0153943		-0.0880572	0.0364872
16.3	-0.632805	-1.34788	-0.153197	-0.554055	-0.530756	-0.13137	-0.189076	0.0368316	-0.368833	-0.247768	-0.452756	-0.132119	-0.625733	-0.165048		-0.392469	0.0927582		-0.374005	-0.323784	-0.0957295	-0.133901	-0.118433	0.0820196	0.0784324	0.0257102	-0.0821786	-0.0200748	0.0426711	-0.0247607	-0.237923	-0.0186571		-0.0857581	0.0380109
16.4	-0.636578	-1.35361	-0.158625	-0.568103	-0.536163	-0.106645	-0.188716	0.0374013	-0.365718	-0.23608	-0.442356	-0.117206	-0.620403	-0.150105		-0.388779	0.0940976		-0.38775	-0.332195	-0.113194	-0.142525	-0.1103	0.108637	0.0834058	0.03368	-0.0813827	-0.0149215	0.0369861	-0.0266243	-0.219508	-0.0239462		-0.0849741	0.0393966
16.5	-0.638847	-1.35528	-0.162879	-0.574268	-0.539501	-0.0895875	-0.190184	0.0351283	-0.364136	-0.230192	-0.432514	-0.106453	-0.617847	-0.138802		-0.386097	0.0948018		-0.401063	-0.336889	-0.129604	-0.147211	-0.103177	0.129434	0.0868687	0.0364833	-0.0828328	-0.0136855	0.0286644	-0.0315472	-0.203573	-0.0312812		-0.0856724	0.0404385
16.6	-0.638481	-1.35212	-0.164817	-0.571185	-0.541387	-0.0808861	-0.192776	0.0303569	-0.36394	-0.230427	-0.422519	-0.0999722	-0.617118	-0.132174		-0.384103	0.0947497		-0.412535	-0.337682	-0.143488	-0.147492	-0.0972519	0.143128	0.088616	0.0344979	-0.08612	-0.0164755	0.017977	-0.0393102	-0.190781	-0.0406842		-0.0876858	0.040971
16.7	-0.634735	-1.34366	-0.16367	-0.558275	-0.542409	-0.0804663	-0.195845	0.0234705	-0.364984	-0.236646	-0.411718	-0.0975536	-0.617148	-0.130887		-0.382466	0.0938984		-0.420984	-0.33493	-0.153464	-0.143418	-0.0925468	0.149119	0.0884721	0.0285853	-0.0908414	-0.0231046	0.00558111	-0.0493167	-0.181597	-0.0520883		-0.0907524	0.0409105
16.8	-0.627317	-1.32978	-0.159198	-0.535701	-0.543109	-0.087507	-0.19876	0.0152337	-0.367165	-0.248255	-0.399641	-0.0987963	-0.616802	-0.135092		-0.380849	0.0922993		-0.42556	-0.329357	-0.158457	-0.135523	-0.0890376	0.147481	0.0863206	0.0197732	-0.0966236	-0.0330803	-0.0075786	-0.0606666	-0.176125	-0.0651994		-0.0945452	0.0402512
16.9	-0.616371	-1.31095	-0.151641	-0.504376	-0.543593	-0.100644	-0.201027	0.00668841	-0.370363	-0.264225	-0.386076	-0.103055	-0.615186	-0.144394		-0.378944	0.0901024		-0.425887	-0.321948	-0.157775	-0.124734	-0.0866831	0.138966	0.0821784	0.00902227	-0.103258	-0.0456366	-0.0204783	-0.0723459	-0.174181	-0.0794387		-0.0987285	0.0390637
17	-0.602477	-1.28806	-0.141734	-0.465944	-0.543497	-0.118112	-0.202299	-0.000958351	-0.374442	-0.283225	-0.37117	-0.109535	-0.611631	-0.157814		-0.376493	0.087526		-0.422049	-0.313887	-0.151324	-0.112192	-0.0854431	0.124873	0.0762198	-0.00273756	-0.110596	-0.0598465	-0.0320969	-0.0833546	-0.175415	-0.0939781		-0.102988	0.0374863
17.1	-0.58643	-1.26243	-0.130448	-0.422565	-0.54199	-0.137972	-0.202354	-0.00643195	-0.379187	-0.303728	-0.355321	-0.117365	-0.605821	-0.173961		-0.373286	0.0848248		-0.414519	-0.306138	-0.139618	-0.0991276	-0.0852679	0.106821	0.0688055	-0.0148722	-0.118565	-0.0746572	-0.0415092	-0.0928791	-0.17929	-0.107919		-0.107053	0.0356903
17.2	-0.569126	-1.23554	-0.118885	-0.376851	-0.537946	-0.158264	-0.201147	-0.00876107	-0.384298	-0.324196	-0.339138	-0.125794	-0.597747	-0.191201		-0.369207	0.0822312		-0.404032	-0.299507	-0.123802	-0.0866702	-0.0861488	0.0866599	0.0603616	-0.0270413	-0.127058	-0.0890197	-0.0481212	-0.100432	-0.185222	-0.12043		-0.110747	0.03386
17.3	-0.55141	-1.20906	-0.108066	-0.331551	-0.53032	-0.177193	-0.198773	-0.00740929	-0.389335	-0.3432	-0.323308	-0.134232	-0.587689	-0.207832		-0.364241	0.0799302		-0.391504	-0.294425	-0.105521	-0.0757269	-0.0880244	0.0660555	0.05142	-0.0390202	-0.135813	-0.102024	-0.0516197	-0.105866	-0.192594	-0.130873		-0.113967	0.0321584
17.4	-0.533951	-1.18442	-0.0988121	-0.289384	-0.518313	-0.193167	-0.19542	-0.00256448	-0.393773	-0.359523	-0.308526	-0.142346	-0.576084	-0.222347		-0.358474	0.0780127		-0.377855	-0.290979	-0.086742	-0.066932	-0.0908896	0.046419	0.042579	-0.0506913	-0.144491	-0.112919	-0.0519995	-0.109308	-0.200857	-0.139009		-0.116691	0.0307022
17.5	-0.517216	-1.16279	-0.0916282	-0.252785	-0.501648	-0.204829	-0.191312	0.00501273	-0.397011	-0.372193	-0.295352	-0.1499	-0.563434	-0.233582		-0.352048	0.0764911		-0.363922	-0.289071	-0.0694469	-0.0605455	-0.0946754	0.0287493	0.0344303	-0.0620964	-0.152608	-0.121235	-0.0495472	-0.111033	-0.209542	-0.144839		-0.118956	0.0295452
17.6	-0.501459	-1.14497	-0.0867317	-0.223696	-0.4807	-0.211206	-0.186672	0.0142312	-0.39851	-0.380492	-0.284133	-0.156778	-0.550271	-0.240798		-0.345156	0.0753209		-0.350338	-0.288389	-0.0554139	-0.0565401	-0.0992796	0.0135679	0.0275357	-0.0732686	-0.159688	-0.12671	-0.0446216	-0.11142	-0.21838	-0.148596		-0.120824	0.028679
17.7	-0.486784	-1.13123	-0.0840183	-0.203426	-0.456398	-0.211663	-0.18162	0.0237206	-0.397817	-0.383971	-0.275038	-0.162792	-0.53701	-0.243804		-0.337989	0.0744236		-0.337528	-0.288651	-0.0459902	-0.054627	-0.104557	0.000914093	0.0224167	-0.0843385	-0.165357	-0.12932	-0.037725	-0.110702	-0.227273	-0.150558		-0.122378	0.0280588
17.8	-0.473261	-1.12133	-0.0831455	-0.192524	-0.430064	-0.206073	-0.176168	0.0322615	-0.394696	-0.382421	-0.267998	-0.167684	-0.523994	-0.242772		-0.330705	0.0737233		-0.325624	-0.28973	-0.0419523	-0.0543896	-0.110308	-0.00960182	0.0195351	-0.0954455	-0.169392	-0.129199	-0.0292936	-0.109062	-0.236263	-0.150959		-0.123692	0.0276354
17.9	-0.460996	-1.11462	-0.0835705	-0.190867	-0.403201	-0.194799	-0.170242	0.0390152	-0.38913	-0.375913	-0.262858	-0.171159	-0.511423	-0.238228		-0.323428	0.0731655		-0.314562	-0.291596	-0.0434567	-0.0553723	-0.116292	-0.0186302	0.0192628	-0.106629	-0.171763	-0.126567	-0.0197417	-0.106526	-0.245527	-0.149884		-0.124806	0.0273841
18	-0.450175	-1.11013	-0.0847327	-0.197689	-0.377289	-0.178636	-0.163731	0.0435232	-0.381381	-0.364794	-0.25937	-0.172854	-0.499381	-0.230849		-0.316249	0.0727191		-0.304142	-0.294358	-0.0500888	-0.0572383	-0.122249	-0.0269706	0.0218238	-0.117902	-0.172618	-0.121697	-0.00948343	-0.1031	-0.25518	-0.147391		-0.125757	0.0273102
18.1	-0.441079	-1.10679	-0.0860668	-0.211738	-0.353687	-0.158752	-0.156567	0.0458072	-0.371866	-0.349697	-0.257331	-0.172481	-0.487728	-0.221409		-0.309242	0.0723734		-0.29414	-0.298185	-0.0609267	-0.0597828	-0.127924	-0.0353549	0.0272696	-0.128899	-0.172219	-0.114868	0.00114472	-0.0988344	-0.265092	-0.143518		-0.126524	0.0274434
18.2	-0.434026	-1.1036	-0.0871556	-0.231408	-0.333433	-0.136495	-0.148788	0.046172	-0.361162	-0.331544	-0.256587	-0.169862	-0.476274	-0.210612		-0.302484	0.0721273		-0.284428	-0.303153	-0.0747995	-0.0629689	-0.133152	-0.0442705	0.0353941	-0.139016	-0.170805	-0.106373	0.011753	-0.0938847	-0.274987	-0.138413		-0.127079	0.0278102
18.3	-0.429257	-1.09976	-0.0877381	-0.254956	-0.317224	-0.113123	-0.140606	0.0450573	-0.349869	-0.311483	-0.256963	-0.165018	-0.464654	-0.199145		-0.296053	0.0719758		-0.275056	-0.309098	-0.0902917	-0.0669298	-0.137853	-0.0537861	0.0457344	-0.147444	-0.168535	-0.0965308	0.0220287	-0.0885758	-0.284341	-0.1324		-0.127363	0.0284095
18.4	-0.426846	-1.09479	-0.0877659	-0.280583	-0.305409	-0.0896941	-0.132402	0.04288	-0.33847	-0.290828	-0.258279	-0.158111	-0.452481	-0.187596		-0.290027	0.0719067		-0.266252	-0.315556	-0.106039	-0.0718119	-0.142119	-0.063585	0.057584	-0.153214	-0.165463	-0.0857546	0.0316265	-0.0833039	-0.292395	-0.125948		-0.127302	0.0291873
18.5	-0.426602	-1.08843	-0.0873356	-0.306521	-0.297923	-0.0670494	-0.124611	0.0397543	-0.327363	-0.270901	-0.260278	-0.14953	-0.439378	-0.176574		-0.284482	0.0718854		-0.258362	-0.321832	-0.120782	-0.0777154	-0.146183	-0.0729874	0.0699883	-0.15523	-0.161615	-0.0745435	0.0403037	-0.0785392	-0.298485	-0.119538		-0.126823	0.0300477
18.6	-0.428038	-1.08062	-0.0866559	-0.331153	-0.294408	-0.045782	-0.11773	0.0355974	-0.316728	-0.253026	-0.262647	-0.139647	-0.425104	-0.166583		-0.279466	0.0718628		-0.25178	-0.326993	-0.133445	-0.0845944	-0.150423	-0.0811631	0.0819319	-0.152714	-0.157023	-0.0635573	0.0478833	-0.0746764	-0.302114	-0.113654		-0.12588	0.0308705
18.7	-0.430433	-1.07139	-0.0859289	-0.353094	-0.294226	-0.0263744	-0.11221	0.0300522	-0.306625	-0.238324	-0.264982	-0.128945	-0.409611	-0.158123		-0.275015	0.0717728		-0.246798	-0.33018	-0.14326	-0.0922028	-0.155276	-0.0873031	0.092414	-0.145005	-0.151843	-0.0535691	0.0542886	-0.0720209	-0.303099	-0.108602		-0.124461	0.0315452
18.8	-0.432931	-1.06078	-0.0853494	-0.371193	-0.296573	-0.00942074	-0.108468	0.0226873	-0.296993	-0.227713	-0.266878	-0.117923	-0.393065	-0.151477		-0.271148	0.0715377		-0.243513	-0.330702	-0.149761	-0.100088	-0.16114	-0.0909044	0.100597	-0.132095	-0.146393	-0.0454211	0.0595828	-0.0706498	-0.301697	-0.104453		-0.122617	0.0320015
18.9	-0.434707	-1.04864	-0.0850307	-0.384641	-0.300661	0.00442014	-0.106827	0.0131569	-0.287752	-0.221803	-0.268065	-0.107091	-0.375779	-0.146697		-0.267865	0.071072		-0.241781	-0.328237	-0.152879	-0.107622	-0.16837	-0.0918716	0.105916	-0.114364	-0.141149	-0.0399304	0.0638812	-0.070556	-0.298539	-0.101151		-0.120475	0.0322228
19	-0.435038	-1.03484	-0.0849684	-0.392958	-0.305823	0.0143456	-0.107505	0.00126322	-0.278893	-0.220877	-0.268394	-0.0969617	-0.358118	-0.143553		-0.265166	0.0703039		-0.241184	-0.322817	-0.152835	-0.114098	-0.177127	-0.0905389	0.108126	-0.0926552	-0.136643	-0.0377414	0.0673869	-0.0716338	-0.294495	-0.0984608		-0.118194	0.0322437
19.1	-0.433467	-1.01919	-0.0851367	-0.396054	-0.311583	0.019599	-0.110575	-0.0127079	-0.270525	-0.22485	-0.26792	-0.0879961	-0.340392	-0.141556		-0.263025	0.0691877		-0.241154	-0.314866	-0.150202	-0.118844	-0.18743	-0.0876546	0.107327	-0.0683005	-0.133313	-0.0392769	0.0704092	-0.0737331	-0.290429	-0.0961029		-0.115969	0.0321387
19.2	-0.429751	-1.00164	-0.0854539	-0.394129	-0.317647	0.0196818	-0.115975	-0.0281083	-0.262854	-0.233267	-0.266809	-0.080707	-0.322735	-0.140047		-0.261389	0.067717		-0.241054	-0.305065	-0.145723	-0.121302	-0.1991	-0.0842459	0.103927	-0.0427605	-0.131424	-0.0445613	0.0732979	-0.0767962	-0.28711	-0.093814		-0.113981	0.0319999
19.3	-0.423923	-0.982271	-0.085854	-0.387635	-0.32379	0.0145418	-0.123419	-0.0439851	-0.256212	-0.245296	-0.265335	-0.0754863	-0.305098	-0.138353		-0.260151	0.0659278		-0.240348	-0.294203	-0.140167	-0.12113	-0.21178	-0.0813044	0.0985751	-0.0177493	-0.130978	-0.0532434	0.0764466	-0.0807233	-0.284867	-0.0913896		-0.112347	0.0319065
19.4	-0.41614	-0.961426	-0.0862977	-0.377192	-0.329845	0.0046647	-0.132442	-0.059265	-0.250904	-0.259758	-0.263733	-0.0726809	-0.28733	-0.135846		-0.259157	0.0638986		-0.238667	-0.282993	-0.134184	-0.118243	-0.225003	-0.0798032	0.0921199	0.00525335	-0.131739	-0.0645562	0.0802953	-0.0854926	-0.283641	-0.0886797		-0.111095	0.0319123
19.5	-0.406663	-0.939705	-0.0867577	-0.363439	-0.335471	-0.00891279	-0.142361	-0.0728319	-0.247213	-0.275214	-0.262155	-0.072503	-0.269212	-0.132121		-0.258183	0.0617412		-0.235865	-0.272107	-0.128159	-0.112813	-0.238172	-0.0802558	0.0854487	0.0249421	-0.133294	-0.0774374	0.08519	-0.091047	-0.283012	-0.0856166		-0.110157	0.0320344
19.6	-0.395811	-0.917865	-0.0872463	-0.347069	-0.340122	-0.0247847	-0.152385	-0.0838329	-0.245175	-0.290052	-0.260682	-0.0749738	-0.250637	-0.126963		-0.256971	0.0595788		-0.232004	-0.261946	-0.122164	-0.105249	-0.250625	-0.0829493	0.0794317	0.0404776	-0.135183	-0.0905765	0.0914533	-0.0971988	-0.282297	-0.0821952		-0.109359	0.0322584
19.7	-0.383905	-0.896771	-0.0878091	-0.328745	-0.343168	-0.0412796	-0.161669	-0.0916959	-0.244613	-0.302639	-0.259269	-0.0799123	-0.231627	-0.120322		-0.255245	0.0575336		-0.227253	-0.252749	-0.116013	-0.0961315	-0.261643	-0.0876872	0.0748046	0.0515407	-0.137058	-0.102636	0.0992124	-0.103632	-0.280786	-0.0784582		-0.108464	0.0325494
19.8	-0.371301	-0.877246	-0.0884704	-0.30923	-0.34389	-0.05682	-0.169479	-0.0960926	-0.24513	-0.311509	-0.257808	-0.0869495	-0.212466	-0.112261		-0.252761	0.0557065		-0.221805	-0.244598	-0.109346	-0.0861518	-0.270545	-0.0939984	0.0720544	0.0582789	-0.1387	-0.11237	0.10839	-0.109825	-0.277989	-0.0745081		-0.107222	0.0328645
19.9	-0.358407	-0.860029	-0.0892993	-0.289389	-0.341691	-0.0699618	-0.175237	-0.0971442	-0.246143	-0.315515	-0.25611	-0.0954086	-0.193555	-0.102877		-0.24934	0.0541725		-0.215797	-0.237477	-0.10183	-0.0760138	-0.276716	-0.101118	0.0713565	0.0614757	-0.140046	-0.118783	0.118725	-0.115129	-0.273752	-0.0704712		-0.105398	0.0331691
20	-0.345675	-0.845596	-0.0903477	-0.27032	-0.336148	-0.0795072	-0.178648	-0.0949981	-0.246989	-0.313976	-0.254075	-0.104411	-0.175423	-0.0922314		-0.244882	0.0529771		-0.209259	-0.231326	-0.0933542	-0.0663932	-0.279581	-0.108024	0.0725695	0.06228	-0.14115	-0.121245	0.129706	-0.118849	-0.268293	-0.0664054		-0.102809	0.0334296
20.1	-0.333589	-0.834287	-0.0916349	-0.253271	-0.32726	-0.0846065	-0.179611	-0.0898917	-0.247078	-0.306722	-0.25157	-0.112919	-0.158512	-0.0803912		-0.239382	0.0521494		-0.20214	-0.226107	-0.0841484	-0.0578769	-0.278771	-0.113735	0.0753663	0.0622131	-0.142072	-0.119553	0.140696	-0.120355	-0.262034	-0.0623351		-0.0993466	0.0336224
20.2	-0.32267	-0.826223	-0.093202	-0.239661	-0.315314	-0.0847853	-0.178298	-0.0820815	-0.24595	-0.294071	-0.248536	-0.119845	-0.143261	-0.0674692		-0.232955	0.0516992		-0.194388	-0.221807	-0.0747792	-0.0509452	-0.274127	-0.117344	0.0793273	0.0627987	-0.142791	-0.113922	0.15096	-0.119268	-0.255587	-0.0581637		-0.0950026	0.0337294
20.3	-0.31333	-0.821425	-0.09507	-0.230864	-0.300882	-0.0797879	-0.175022	-0.0717268	-0.243381	-0.276777	-0.244918	-0.124222	-0.129887	-0.0536012		-0.225778	0.0516361		-0.186029	-0.218434	-0.0661712	-0.0459503	-0.265626	-0.11804	0.0840626	0.0654878	-0.143159	-0.104948	0.159901	-0.115517	-0.249466	-0.0536581		-0.0898248	0.0337436
20.4	-0.305861	-0.819769	-0.0972149	-0.228046	-0.284768	-0.0698038	-0.170201	-0.0589363	-0.239343	-0.255867	-0.240615	-0.125389	-0.11855	-0.0390503		-0.218101	0.0519632		-0.177272	-0.215982	-0.0593358	-0.0430882	-0.253536	-0.115372	0.0893694	0.0712196	-0.142878	-0.093456	0.167043	-0.109415	-0.243852	-0.0484449		-0.0839286	0.0336693
20.5	-0.300375	-0.821087	-0.0996135	-0.231963	-0.267854	-0.0553764	-0.164311	-0.0438603	-0.233979	-0.232514	-0.235473	-0.123125	-0.109212	-0.0241978		-0.21021	0.0526843		-0.168531	-0.214368	-0.055235	-0.0424078	-0.238353	-0.109218	0.0951783	0.0805027	-0.141546	-0.0804297	0.172202	-0.101661	-0.238608	-0.0421557		-0.0774736	0.0335336
20.6	-0.29363	-0.825119	-0.102276	-0.242699	-0.251061	-0.0373856	-0.15781	-0.0268223	-0.227543	-0.207921	-0.229275	-0.117658	-0.101778	-0.00947041		-0.202175	0.0537636		-0.160403	-0.212878	-0.0545199	-0.043817	-0.22084	-0.0997638	0.101558	0.093051	-0.138718	-0.0667906	0.175533	-0.0931833	-0.233265	-0.0344677		-0.0706075	0.0333675
20.7	-0.291388	-0.831381	-0.105228	-0.259655	-0.235277	-0.0170999	-0.151136	-0.00843585	-0.220323	-0.18326	-0.221777	-0.109693	-0.0959923	0.00468994		-0.194711	0.05522		-0.15354	-0.211992	-0.0574158	-0.0471001	-0.201908	-0.0876825	0.108531	0.108098	-0.134051	-0.0533781	0.177435	-0.0850253	-0.227176	-0.0252639		-0.0636049	0.0332399
20.8	-0.290458	-0.839281	-0.108527	-0.281436	-0.221484	0.00389215	-0.144712	0.0103652	-0.212547	-0.159575	-0.212867	-0.100326	-0.0915003	0.0178317		-0.187902	0.0569495		-0.148584	-0.214336	-0.0635808	-0.0518692	-0.182627	-0.0738194	0.115963	0.124211	-0.127301	-0.0408624	0.178409	-0.0781688	-0.219639	-0.0147292		-0.0569238	0.0332603
20.9	-0.289572	-0.848001	-0.112225	-0.306016	-0.210623	0.023865	-0.138855	0.0282408	-0.204416	-0.137848	-0.202609	-0.0908414	-0.0877599	0.0296295		-0.181931	0.0588112		-0.145911	-0.211584	-0.0722417	-0.0576605	-0.164145	-0.0592513	0.123418	0.139811	-0.118475	-0.0297067	0.179015	-0.0733945	-0.21013	-0.00340412		-0.0502614	0.0332313
21	-0.291606	-0.856511	-0.116325	-0.330891	-0.203627	0.0410081	-0.133839	0.0435597	-0.196033	-0.118932	-0.191294	-0.0826067	-0.0839866	0.0398038		-0.177234	0.0606504		-0.145576	-0.20406	-0.0822523	-0.0638848	-0.147535	-0.0451066	0.130257	0.153302	-0.107832	-0.0202495	0.179638	-0.07118	-0.19843	0.00781209		-0.0439355	0.0331276
21.1	-0.289433	-0.863662	-0.120766	-0.353426	-0.201365	0.0536746	-0.129883	0.0546441	-0.187559	-0.103568	-0.179462	-0.0768227	-0.0792725	0.0482032		-0.173478	0.0621836		-0.14722	-0.196511	-0.0922361	-0.0699106	-0.13372	-0.0324338	0.135663	0.163303	-0.0958287	-0.012738	0.180439	-0.0717335	-0.184725	0.0178274		-0.0385589	0.033014
21.2	-0.285702	-0.868367	-0.125332	-0.371182	-0.2044	0.0605262	-0.127113	0.0600754	-0.17911	-0.0923763	-0.167864	-0.0744412	-0.0724968	0.054789		-0.170928	0.063243		-0.150169	-0.185962	-0.100878	-0.0750935	-0.123316	-0.0220614	0.138832	0.168868	-0.0831634	-0.00736016	0.181297	-0.0749725	-0.169648	0.0255024		-0.0341518	0.0327322
21.3	-0.279984	-0.869615	-0.12974	-0.382208	-0.212925	0.0605422	-0.125557	0.0588588	-0.170908	-0.0857836	-0.157294	-0.0760319	-0.0624758	0.0596256		-0.169535	0.0636752		-0.153486	-0.172476	-0.107005	-0.0788469	-0.11664	-0.0145873	0.139161	0.169585	-0.0706308	-0.0043043	0.181878	-0.0806129	-0.154029	0.0298695		-0.030866	0.0322064
21.4	-0.27203	-0.86674	-0.133637	-0.385288	-0.226561	0.053285	-0.125216	0.05077	-0.16322	-0.0839702	-0.148421	-0.0818084	-0.0480544	0.0628588		-0.169145	0.0634235		-0.156178	-0.156444	-0.109744	-0.0807185	-0.113657	-0.0103523	0.136413	0.165332	-0.0591234	-0.00371549	0.1817	-0.0883605	-0.13899	0.0303607		-0.0288198	0.0313906
21.5	-0.261776	-0.85939	-0.136743	-0.380064	-0.244322	0.0387709	-0.125992	0.0365288	-0.156368	-0.0868643	-0.141754	-0.0914903	-0.0283572	0.0647537		-0.169505	0.0625397		-0.157329	-0.138616	-0.10863	-0.0804038	-0.11401	-0.00939155	0.130744	0.156321	-0.0494432	-0.00567766	0.180224	-0.0979267	-0.125591	0.0268655		-0.0280617	0.0302795
21.6	-0.249375	-0.847582	-0.138883	-0.367108	-0.264732	0.0175729	-0.127681	0.0176082	-0.150611	-0.0941261	-0.13742	-0.1045	-0.00287639	0.065599		-0.170294	0.0611835		-0.156245	-0.119765	-0.103606	-0.0777996	-0.117105	-0.01161	0.122685	0.142915	-0.0423013	-0.0101611	0.176974	-0.109141	-0.114706	0.0197906		-0.0285768	0.0289095
21.7	-0.235181	-0.831629	-0.1401	-0.34767	-0.285956	-0.00931235	-0.130023	-0.00387997	-0.146194	-0.105131	-0.135273	-0.120016	0.0282529	0.0656743		-0.171174	0.0595878		-0.152515	-0.100769	-0.0950161	-0.0730074	-0.122282	-0.0166471	0.113033	0.125706	-0.0382025	-0.0169567	0.171599	-0.121974	-0.10702	0.00998092		-0.0302908	0.0273721
21.8	-0.219689	-0.81206	-0.140624	-0.323702	-0.306078	-0.0404107	-0.132606	-0.025463	-0.143264	-0.119041	-0.134883	-0.137077	0.0642866	0.0652061		-0.171815	0.0580163		-0.146021	-0.0822513	-0.083569	-0.066316	-0.128809	-0.0239789	0.102743	0.105459	-0.0373572	-0.0256623	0.163913	-0.136476	-0.102845	-0.00145697		-0.0330448	0.0258006
21.9	-0.203521	-0.789524	-0.140841	-0.297434	-0.323426	-0.0739798	-0.13498	-0.0446965	-0.141829	-0.134838	-0.135632	-0.154711	0.10378	0.0643958		-0.171945	0.0566946		-0.1369	-0.064735	-0.0702304	-0.0581333	-0.135933	-0.0328728	0.0927393	0.0831596	-0.0396932	-0.0357149	0.153933	-0.152687	-0.10211	-0.0133198		-0.036607	0.0243623
22	-0.187343	-0.764631	-0.141189	-0.271274	-0.336783	-0.10822	-0.136681	-0.0595279	-0.141778	-0.151322	-0.136872	-0.172074	0.144743	0.0633628		-0.171399	0.0557497		-0.125543	-0.0485407	-0.0561574	-0.0489764	-0.142952	-0.0424906	0.0838905	0.0600838	-0.0447667	-0.0463616	0.141907	-0.170532	-0.104445	-0.024413		-0.0406641	0.0232385
22.1	-0.171774	-0.738019	-0.142058	-0.24746	-0.345539	-0.141254	-0.137252	-0.0683509	-0.142883	-0.167203	-0.137986	-0.188326	0.184931	0.0622897		-0.170063	0.0551976		-0.112493	-0.0338542	-0.0424937	-0.0394458	-0.149215	-0.0519195	0.0768791	0.0378368	-0.0518682	-0.0567762	0.128386	-0.189639	-0.109236	-0.0336827		-0.044823	0.0225764
22.2	-0.157324	-0.710319	-0.143745	-0.227947	-0.349599	-0.171455	-0.136288	-0.0704061	-0.144845	-0.181108	-0.138466	-0.202831	0.222175	0.0613945		-0.167912	0.0549514		-0.0984659	-0.0209095	-0.0302947	-0.0301397	-0.154027	-0.0602215	0.0722206	0.0180859	-0.0599924	-0.0626242	0.114173	-0.209367	-0.115649	-0.0402588		-0.0483907	0.0224166
22.3	-0.144336	-0.6731	-0.146357	-0.214235	-0.34939	-0.197513	-0.133592	-0.0654221	-0.147257	-0.191756	-0.137851	-0.215004	0.254694	0.0610162		-0.164293	0.0544105		-0.0858367	-0.0099091	-0.0204116	-0.021638	-0.156767	-0.0666903	0.0702203	0.00241432	-0.0679884	-0.0701876	0.100298	-0.228664	-0.122786	-0.0434587		-0.0515289	0.0227261
22.4	-0.133024	-0.645258	-0.149862	-0.207294	-0.345531	-0.218492	-0.129092	-0.053715	-0.149671	-0.197939	-0.135802	-0.224383	0.281387	0.0616039		-0.160505	0.054412		-0.0722269	-0.00109044	-0.01341	-0.0144699	-0.156922	-0.0709034	0.0709714	-0.00801574	-0.0746676	-0.0752829	0.087948	-0.246337	-0.129789	-0.0428549		-0.0533607	0.0233038
22.5	-0.123395	-0.618726	-0.154052	-0.207556	-0.338713	-0.23386	-0.12293	-0.0359825	-0.151594	-0.198633	-0.131975	-0.230547	0.301902	0.0636581		-0.155886	0.0544038		-0.0601058	0.00537925	-0.00955922	-0.00908491	-0.15414	-0.0727587	0.0743519	-0.0124831	-0.0789317	-0.0774613	0.0783221	-0.26109	-0.135831	-0.0383051		-0.0536927	0.0239782
22.6	-0.115355	-0.594449	-0.158636	-0.214918	-0.32948	-0.24339	-0.115369	-0.0131264	-0.152597	-0.193126	-0.126134	-0.233159	0.316655	0.0676326		-0.150389	0.0543884		-0.0502138	0.00944489	-0.0088258	-0.00578616	-0.148305	-0.0724191	0.0799942	-0.010891	-0.0799396	-0.0765124	0.0723469	-0.271779	-0.14014	-0.0299408		-0.0523548	0.0245825
22.7	-0.108767	-0.573365	-0.163295	-0.22877	-0.318199	-0.24714	-0.106829	0.0137585	-0.152205	-0.181119	-0.118056	-0.231986	0.32664	0.0738462		-0.143963	0.0544314		-0.043147	0.0112348	-0.0110058	-0.00475664	-0.139563	-0.0703458	0.0873215	-0.00375776	-0.0771442	-0.0724432	0.0705327	-0.27766	-0.142046	-0.018253		-0.0493595	0.0250129
22.8	-0.1035	-0.5562	-0.167725	-0.248116	-0.305119	-0.245315	-0.0977101	0.0434952	-0.150044	-0.162811	-0.10775	-0.226985	0.333132	0.0823041		-0.136596	0.0546299		-0.0392566	0.0111147	-0.0157475	-0.00605064	-0.128373	-0.0669304	0.095566	0.00798867	-0.0704173	-0.0654809	0.0727634	-0.278485	-0.140824	-0.00401677		-0.0448678	0.0252312
22.9	-0.0995307	-0.543364	-0.171722	-0.271695	-0.290499	-0.238341	-0.0885838	0.074844	-0.14581	-0.13894	-0.0954129	-0.218309	0.337371	0.0927479		-0.128375	0.0550789		-0.0386312	0.00960176	-0.0225466	-0.00960096	-0.115384	-0.0627061	0.103881	0.0231042	-0.0599767	-0.0559728	0.0783196	-0.274534	-0.135803	0.0117741		-0.0391768	0.025255
23	-0.0969446	-0.534878	-0.17522	-0.298046	-0.274779	-0.22684	-0.0799639	0.106481	-0.139293	-0.110766	-0.0815378	-0.206411	0.340488	0.104548		-0.119512	0.0558424		-0.0410608	0.00737813	-0.0309099	-0.0152376	-0.10137	-0.0580408	0.111413	0.0402731	-0.0463638	-0.044458	0.0858761	-0.26661	-0.126387	0.0280829		-0.0326725	0.0251377
23.1	-0.095931	-0.530369	-0.17833	-0.325619	-0.258569	-0.211675	-0.0723642	0.137028	-0.130477	-0.0799727	-0.0669202	-0.191959	0.343224	0.11679		-0.110367	0.0569199		-0.0460828	0.00515813	-0.0402453	-0.0227366	-0.0871253	-0.0533555	0.117389	0.0582506	-0.0303968	-0.0315769	0.0938342	-0.255865	-0.112188	0.0438977		-0.0257888	0.0249497
23.2	-0.0966643	-0.52901	-0.181309	-0.352896	-0.242848	-0.194029	-0.0662599	0.165194	-0.119517	-0.048555	-0.0525815	-0.175871	0.345987	0.128452		-0.101422	0.0582454		-0.05302	0.00366618	-0.0500389	-0.0317833	-0.073359	-0.0490944	0.121251	0.0758514	-0.0130656	-0.0180958	0.100556	-0.243663	-0.0932738	0.0584122		-0.0189755	0.0247668
23.3	-0.0992555	-0.529739	-0.18452	-0.378406	-0.228647	-0.175441	-0.061989	0.189833	-0.106849	-0.0186396	-0.0396282	-0.159244	0.348877	0.138506		-0.0932245	0.0596958		-0.0610835	0.00346962	-0.0597943	-0.0419726	-0.0606387	-0.0458148	0.122648	0.0919062	0.00451312	-0.00489737	0.104684	-0.231373	-0.0702026	0.0710715		-0.0126775	0.0246527
23.4	-0.103605	-0.531342	-0.188341	-0.400771	-0.217123	-0.157748	-0.0597799	0.210013	-0.0932332	0.00775041	-0.0291149	-0.14318	0.351772	0.146054		-0.086332	0.0611108		-0.0695259	0.00508673	-0.0691309	-0.0528065	-0.0493377	-0.0441421	0.121418	0.105385	0.021195	0.00708473	0.10537	-0.220171	-0.0440802	0.0814746		-0.00729859	0.0246482
23.5	-0.109309	-0.532487	-0.193042	-0.418811	-0.208786	-0.142945	-0.0595904	0.225063	-0.0797214	0.0288576	-0.0219038	-0.128755	0.354429	0.150443		-0.0811827	0.0623098		-0.0776733	0.00890041	-0.0778545	-0.0636584	-0.0396435	-0.0446308	0.117577	0.115192	0.0358537	0.0168932	0.102312	-0.21101	-0.0165636	0.0894141		-0.00320655	0.0247595
23.6	-0.115683	-0.531934	-0.198695	-0.431478	-0.203919	-0.132882	-0.0611941	0.234692	-0.0676083	0.0433734	-0.0185214	-0.116945	0.35648	0.151319		-0.0780711	0.0631225		-0.0850268	0.0151167	-0.0858464	-0.0738232	-0.0315417	-0.0476466	0.111253	0.120375	0.0474996	0.0237034	0.0957778	-0.204562	0.0105379	0.0947024		-0.000677207	0.0249527
23.7	-0.121813	-0.52858	-0.205104	-0.437966	-0.202114	-0.129086	-0.0641803	0.238863	-0.058251	0.0505562	-0.0191357	-0.108483	0.35756	0.148622		-0.0770794	0.0634039		-0.0911825	0.0238902	-0.0931051	-0.0825233	-0.0249742	-0.0532243	0.102671	0.119925	0.0552997	0.0269185	0.0864468	-0.201158	0.0353706	0.0971472		0.000107257	0.0251536
23.8	-0.126625	-0.521498	-0.211787	-0.43771	-0.202306	-0.132323	-0.0680174	0.237974	-0.0528329	0.0502655	-0.0235063	-0.103831	0.357229	0.142633		-0.0780239	0.0630503		-0.0958156	0.0352304	-0.0995922	-0.0890089	-0.0196844	-0.0609953	0.0921729	0.113113	0.0587441	0.0262694	0.0751479	-0.20086	0.0563698	0.0965414		-0.000883393	0.0252766
23.9	-0.129067	-0.510034	-0.218062	-0.430408	-0.202954	-0.142502	-0.0721162	0.232689	-0.0521084	0.0429113	-0.0311267	-0.103127	0.355099	0.133884		-0.0804944	0.0620133		-0.0985512	0.0489925	-0.105127	-0.0926651	-0.0154297	-0.0700936	0.0801483	0.0995741	0.057629	0.0218692	0.0627515	-0.203459	0.0725812	0.0927469		-0.00350235	0.0252539
24	-0.128271	-0.493853	-0.223059	-0.416135	-0.202446	-0.158626	-0.0759461	0.223989	-0.0562073	0.0294089	-0.041204	-0.106144	0.350829	0.123133		-0.0838951	0.0603127		-0.0989798	0.0649098	-0.109331	-0.093052	-0.0119618	-0.0795784	0.0671401	0.0796038	0.0521624	0.0142279	0.0500212	-0.208534	0.0836395	0.0857166		-0.00742969	0.025074
24.1	-0.123631	-0.473009	-0.225974	-0.395288	-0.199331	-0.178874	-0.0791875	0.213136	-0.0645328	0.0110649	-0.0528058	-0.112264	0.34422	0.11127		-0.0875147	0.0580398		-0.0966306	0.0824626	-0.111608	-0.0900279	-0.00913783	-0.0883422	0.0537141	0.0541311	0.0428986	0.00416505	0.0375863	-0.215492	0.0897333	0.0756616		-0.0122061	0.0247848
24.2	-0.114947	-0.447954	-0.226091	-0.368715	-0.192565	-0.200956	-0.0816893	0.201505	-0.0758144	-0.010598	-0.0649825	-0.120505	0.335297	0.0993032		-0.0906223	0.0553511		-0.0910994	0.100961	-0.111278	-0.0837864	-0.00687142	-0.095563	0.0404807	0.0249691	0.0307492	-0.00727397	0.0259309	-0.223593	0.091362	0.0630826		-0.0172807	0.024489
24.3	-0.102478	-0.419591	-0.22303	-0.337716	-0.181742	-0.222428	-0.0835077	0.190428	-0.0883604	-0.0338933	-0.0768443	-0.129689	0.324302	0.0882175		-0.0925952	0.0524506		-0.0821906	0.119481	-0.107712	-0.0748447	-0.0051229	-0.100764	0.0279893	-0.00540806	0.0168707	-0.0189614	0.0154402	-0.232016	0.0891929	0.0487385		-0.0220934	0.0242965
24.4	-0.0869181	-0.389326	-0.216796	-0.304031	-0.166989	-0.241101	-0.084834	0.181089	-0.100329	-0.0571149	-0.0876142	-0.138523	0.311752	0.0790295		-0.092979	0.0495677		-0.0700459	0.136995	-0.100546	-0.0640474	-0.00396049	-0.10378	0.0166245	-0.0341341	0.00255253	-0.0297658	0.0063841	-0.239887	0.0838127	0.0336498		-0.0261534	0.0242665
24.5	-0.0694006	-0.358867	-0.207848	-0.269824	-0.148924	-0.255217	-0.0859268	0.174273	-0.110089	-0.0786295	-0.0966763	-0.145779	0.298382	0.0725694		-0.0915683	0.0469093		-0.0552338	0.152426	-0.0898963	-0.0524538	-0.00335835	-0.104725	0.00663867	-0.0582713	-0.010937	-0.0386904	-0.00102133	-0.246345	0.075745	0.0188685		-0.0290896	0.0243696
24.6	-0.0512805	-0.330138	-0.197127	-0.237551	-0.12847	-0.263706	-0.0869758	0.170237	-0.116491	-0.0969568	-0.103598	-0.150472	0.285073	0.0695209		-0.0884239	0.0446281		-0.0387326	0.164861	-0.0763693	-0.0412477	-0.00325784	-0.10385	-0.00190278	-0.075344	-0.0223984	-0.0449411	-0.00662179	-0.250616	0.0653489	0.00541286		-0.0306899	0.0244922
24.7	-0.0340913	-0.305111	-0.185888	-0.209716	-0.106715	-0.266028	-0.0880106	0.16879	-0.118982	-0.110869	-0.108178	-0.151946	0.272812	0.0703314		-0.0838287	0.0428013		-0.0218137	0.173597	-0.0611439	-0.0315976	-0.00346422	-0.101378	-0.00903908	-0.0836745	-0.0309228	-0.0479653	-0.0103467	-0.252083	0.0530388	-0.00593249		-0.030909	0.0244842
24.8	-0.0192359	-0.285457	-0.175586	-0.188742	-0.0848084	-0.262264	-0.0888397	0.16926	-0.117633	-0.119456	-0.110425	-0.149867	0.262523	0.0751397		-0.0782422	0.0414335		-0.00588145	0.178289	-0.0458915	-0.024499	-0.0037227	-0.0974165	-0.0148921	-0.082673	-0.0358502	-0.0474987	-0.0122187	-0.250231	0.0394193	-0.014701		-0.0298405	0.0242127
24.9	-0.00793028	-0.272341	-0.167621	-0.176618	-0.06392	-0.252831	-0.089108	0.1707	-0.112978	-0.122185	-0.110512	-0.144303	0.254967	0.0837229		-0.0722112	0.0404885		0.00774886	0.178994	-0.032561	-0.0206435	-0.00374737	-0.0921145	-0.0195661	-0.0729224	-0.0369258	-0.0435572	-0.0123425	-0.244836	0.0252472	-0.0207999		-0.0277162	0.0236106
25	-0.000990337	-0.266343	-0.163078	-0.174625	-0.0451938	-0.238431	-0.0883748	0.172081	-0.105887	-0.118926	-0.108791	-0.135568	0.250555	0.0955711		-0.0662858	0.0399388		0.0180052	0.17606	-0.0231202	-0.0203211	-0.00330402	-0.0856676	-0.0231178	-0.0561886	-0.034176	-0.0364426	-0.0108329	-0.235893	0.0114721	-0.0245841		-0.024865	0.0226838
25.1	0.00121053	-0.267222	-0.162566	-0.183178	-0.0372391	-0.219954	-0.0861843	0.172577	-0.0973233	-0.109948	-0.105718	-0.124223	0.249372	0.109909		-0.0614634	0.0397737		0.0241524	0.17015	-0.0193445	-0.0233826	-0.00293877	-0.0785098	-0.0255962	-0.035012	-0.0279471	-0.02669	-0.00788812	-0.223671	-0.000934649	-0.0266557		-0.0217334	0.0215079
25.2	-0.00125994	-0.274088	-0.166025	-0.201683	-0.0257567	-0.198402	-0.0822897	0.17157	-0.0881693	-0.095891	-0.101759	-0.110956	0.251041	0.125747		-0.0569944	0.0400955		0.0258486	0.162066	-0.0224822	-0.0292862	-0.00107447	-0.0712377	-0.0270653	-0.0123913	-0.0188354	-0.014997	-0.00366242	-0.208693	-0.0111378	-0.0278407		-0.0186278	0.0202248
25.3	-0.00790918	-0.285512	-0.172836	-0.228657	-0.0190932	-0.174731	-0.076642	0.168883	-0.079203	-0.0777226	-0.097349	-0.0965284	0.254767	0.142169		-0.0535975	0.0409392		0.0231044	0.152692	-0.0331173	-0.0372531	0.00119812	-0.0647713	-0.0276851	0.00866065	-0.00755969	-0.00219783	0.00157751	-0.191673	-0.0185197	-0.0290457		-0.0160421	0.0190081
25.4	-0.017902	-0.299792	-0.181922	-0.261761	-0.0175499	-0.149883	-0.0695197	0.164691	-0.0709444	-0.0566763	-0.0928368	-0.0817807	0.259561	0.15835		-0.0512833	0.0423044		0.0162346	0.142855	-0.0509596	-0.0463655	0.00361257	-0.0600671	-0.0277773	0.0255379	0.00504912	0.0108151	0.00749744	-0.173452	-0.0227282	-0.0310727		-0.0143443	0.018058
25.5	-0.0301898	-0.315159	-0.191962	-0.298164	-0.0209506	-0.124746	-0.0615142	0.159437	-0.0636751	-0.0341322	-0.0883954	-0.0675412	0.264204	0.173683		-0.0499361	0.0440932		0.00579981	0.133288	-0.0748658	-0.0557526	0.00584357	-0.0580595	-0.0278077	0.03625	0.0182018	0.0231972	0.0136449	-0.154961	-0.0237473	-0.0346266		-0.0138282	0.0175661
25.6	-0.043634	-0.32992	-0.201593	-0.33476	-0.0286282	-0.100031	-0.0534349	0.153892	-0.0574549	-0.0131028	-0.0840789	-0.0545929	0.267611	0.187845		-0.0494202	0.0461156		-0.00745554	0.124641	-0.102923	-0.0646868	0.00756554	-0.059384	-0.0283453	0.0398048	0.0311987	0.0356381	0.0194652	-0.13701	-0.0218131	-0.0401761		-0.0145343	0.0176764
25.7	-0.0571347	-0.342693	-0.209695	-0.368581	-0.0394215	-0.0764062	-0.0461839	0.148715	-0.0521557	0.00802035	-0.0799228	-0.0435977	0.268936	0.20077		-0.0492393	0.0481489		-0.0226199	0.11737	-0.132744	-0.0726815	0.00853368	-0.0644053	-0.0299577	0.0360963	0.0434962	0.0445094	0.024365	-0.120347	-0.0173696	-0.0480003		-0.0166968	0.0183472
25.8	-0.0697344	-0.35239	-0.215461	-0.397006	-0.0518364	-0.0544653	-0.0407005	0.144622	-0.0474784	0.0263163	-0.0758869	-0.035066	0.267754	0.212565		-0.0491977	0.0499577		-0.038725	0.111856	-0.161699	-0.0794399	0.00867493	-0.0729487	-0.0331093	0.0257938	0.0547644	0.0508808	0.027707	-0.105485	-0.0109287	-0.0581614		-0.0200586	0.0194681
25.9	-0.0807723	-0.358215	-0.218064	-0.418023	-0.0642614	-0.0348344	-0.0377464	0.142128	-0.0430968	0.0405989	-0.0720108	-0.0293089	0.264124	0.223399		-0.0490059	0.0513393		-0.0546929	0.108382	-0.187342	-0.0851224	0.00798556	-0.0845679	-0.0380312	0.0101774	0.064833	0.0544735	0.0290212	-0.0927816	-0.00309891	-0.0705455		-0.0243793	0.0208518
26	-0.0898277	-0.359791	-0.218326	-0.430372	-0.0752956	-0.0181779	-0.0378781	0.141485	-0.0386407	0.0499342	-0.068435	-0.0264128	0.258655	0.233362		-0.0485515	0.0521823		-0.0695241	0.107164	-0.207664	-0.0890451	0.00661496	-0.0985485	-0.0446803	-0.00901518	0.0737187	0.0551817	0.0280162	-0.0824712	0.00559588	-0.0849021		-0.0292542	0.0223027
26.1	-0.0967503	-0.356975	-0.216099	-0.43361	-0.0838925	-0.00520844	-0.0413459	0.142685	-0.0339129	0.0537527	-0.065407	-0.0262586	0.252381	0.242454		-0.0477276	0.0524267		-0.082291	0.108405	-0.221307	-0.0914981	0.00479551	-0.11397	-0.0526966	-0.0300277	0.081462	0.053083	0.0246697	-0.0746462	0.0147127	-0.100861		-0.0342978	0.0236873
26.2	-0.101611	-0.350006	-0.211918	-0.428015	-0.0896052	0.00332823	-0.0481129	0.145359	-0.0287977	0.0518521	-0.0632159	-0.0285482	0.246555	0.250473		-0.0465902	0.0520928		-0.0923436	0.112185	-0.227744	-0.0924278	0.00278083	-0.130025	-0.0615337	-0.0512609	0.0881244	0.0484242	0.0193089	-0.0693612	0.0238847	-0.118003		-0.0391422	0.0249386
26.3	-0.104599	-0.339361	-0.206409	-0.414518	-0.0925826	0.00693289	-0.0578259	0.148839	-0.023391	0.0444315	-0.0621598	-0.0328504	0.242598	0.257096		-0.0452714	0.0512683		-0.0992936	0.118551	-0.227203	-0.0917598	0.000817487	-0.146056	-0.0706275	-0.0713664	0.0936039	0.0415532	0.0125037	-0.0665851	0.0328353	-0.135853		-0.0434914	0.0260495
26.4	-0.105991	-0.325856	-0.200253	-0.394536	-0.0934269	0.0053032	-0.0699668	0.152395	-0.0179573	0.0320667	-0.0623947	-0.038667	0.241649	0.261963		-0.0439766	0.0500952		-0.103132	0.127365	-0.220588	-0.0894207	-0.000957016	-0.161794	-0.0794665	-0.0893194	0.0976785	0.0329609	0.00507769	-0.0661806	0.0413498	-0.153955		-0.0471701	0.0270611
26.5	-0.106066	-0.310495	-0.194056	-0.369785	-0.0931221	-0.00138229	-0.0838323	0.155334	-0.012906	0.0156555	-0.0639473	-0.0454865	0.244477	0.264805		-0.0429148	0.0487516		-0.104153	0.138276	-0.209257	-0.0853933	-0.00250598	-0.17726	-0.0877461	-0.104387	0.0999883	0.0231635	-0.00214068	-0.0678418	0.0491295	-0.171911		-0.0501456	0.0280283
26.6	-0.10513	-0.294507	-0.188317	-0.342104	-0.092617	-0.0124494	-0.0986581	0.157207	-0.00871644	-0.00365708	-0.0665321	-0.0527707	0.251409	0.265549		-0.0422353	0.0474351		-0.102926	0.150623	-0.194815	-0.0797404	-0.00389908	-0.192837	-0.0954312	-0.115971	0.100169	0.0127127	-0.00836908	-0.0710545	0.0559084	-0.189343		-0.0524981	0.0289995
26.7	-0.103457	-0.279157	-0.183357	-0.313287	-0.0927202	-0.0268077	-0.113638	0.157863	-0.00584899	-0.024548	-0.0697391	-0.0600764	0.262135	0.264351		-0.0420205	0.0463228		-0.100181	0.163515	-0.178937	-0.0726309	-0.00526581	-0.209032	-0.10263	-0.123678	0.0979149	0.00214659	-0.0131682	-0.0751594	0.0611482	-0.20592		-0.0544198	0.0299921
26.8	-0.101397	-0.265649	-0.17932	-0.285074	-0.093888	-0.042951	-0.127977	0.15754	-0.00146041	-0.0456143	-0.0729279	-0.0669659	0.275919	0.261666		-0.0420071	0.045568		-0.0966842	0.175777	-0.163137	-0.0643564	-0.00667933	-0.22641	-0.109549	-0.127365	0.0902134	-0.0080188	-0.0163351	-0.0793867	0.0643455	-0.221255		-0.0563458	0.0309153
26.9	-0.099286	-0.239205	-0.176205	-0.258942	-0.0962633	-0.059187	-0.140919	0.156954	-0.00229451	-0.0654586	-0.0754367	-0.0730425	0.291729	0.258086		-0.0413908	0.0448124		-0.0929092	0.186156	-0.148643	-0.0553203	-0.0080899	-0.245274	-0.116355	-0.127177	0.0832567	-0.017308	-0.0180544	-0.0829305	0.0650665	-0.23503		-0.0580437	0.0318926
27	-0.0974821	-0.232317	-0.173857	-0.236206	-0.0995866	-0.0738874	-0.151764	0.156971	-0.00486814	-0.0827597	-0.0766528	-0.0779232	0.308435	0.254189		-0.0419792	0.0448707		-0.0901369	0.193521	-0.13633	-0.0459874	-0.00922153	-0.265709	-0.123101	-0.123776	0.0747194	-0.0252982	-0.0187179	-0.0850892	0.0629822	-0.246899		-0.0599317	0.0328073
27.1	-0.0963431	-0.229494	-0.172104	-0.217899	-0.103453	-0.085535	-0.15997	0.158547	-0.00884338	-0.0963523	-0.0760766	-0.081277	0.32497	0.250502		-0.0423806	0.0452564		-0.0884672	0.197	-0.126642	-0.0368967	-0.00958807	-0.287312	-0.129647	-0.118123	0.06549	-0.031625	-0.0188085	-0.0852545	0.0581919	-0.256561		-0.0620174	0.0336197
27.2	-0.0961772	-0.230649	-0.170762	-0.204697	-0.10742	-0.092946	-0.165103	0.162367	-0.013694	-0.105315	-0.0733998	-0.0827197	0.340549	0.247303		-0.0423331	0.0458654		-0.0882033	0.196174	-0.119634	-0.0286358	-0.00862363	-0.309413	-0.135714	-0.111591	0.0566647	-0.0359258	-0.0186856	-0.0830677	0.0512744	-0.263799		-0.0642271	0.034314
27.3	-0.0971712	-0.235234	-0.169714	-0.196976	-0.111205	-0.0953445	-0.166959	0.168846	-0.0187995	-0.109017	-0.0685278	-0.0818606	0.354599	0.244662		-0.0416215	0.0465988		-0.0895124	0.191046	-0.115094	-0.0218193	-0.00586873	-0.33113	-0.140911	-0.105569	0.0493223	-0.0379153	-0.018531	-0.0782553	0.0430883	-0.268528		-0.0664055	0.0348846
27.4	-0.0993897	-0.242324	-0.168935	-0.194725	-0.114759	-0.0923232	-0.165504	0.17803	-0.0235487	-0.10719	-0.0615697	-0.0783422	0.366916	0.242412		-0.0400895	0.0473877		-0.0923837	0.182116	-0.112623	-0.0170239	-0.00118229	-0.351363	-0.144846	-0.101166	0.0444218	-0.037353	-0.018363	-0.0707723	0.034909	-0.270822		-0.068318	0.0353384
27.5	-0.102798	-0.250767	-0.168457	-0.197634	-0.11835	-0.0838589	-0.160906	0.189515	-0.0274274	-0.0999593	-0.052818	-0.0719399	0.377534	0.240313		-0.0376824	0.0482009		-0.0967411	0.170145	-0.111706	-0.0147634	0.00509539	-0.369072	-0.147218	-0.0989092	0.0426502	-0.0340993	-0.0180526	-0.0607218	0.0279977	-0.270925		-0.0697372	0.0356874
27.6	-0.105302	-0.259411	-0.168398	-0.205075	-0.122601	-0.0702488	-0.153546	0.202743	-0.0300737	-0.08781	-0.0426548	-0.062618	0.38677	0.238029		-0.0342997	0.0490333		-0.102369	0.151911	-0.111869	-0.0154471	0.0121123	-0.383368	-0.147869	-0.0984373	0.0442953	-0.0281503	-0.0174083	-0.048393	0.023472	-0.269144		-0.0707617	0.0358009
27.7	-0.110381	-0.267167	-0.168825	-0.216241	-0.128353	-0.0520741	-0.143965	0.217098	-0.0312799	-0.0716021	-0.0315642	-0.0506135	0.395084	0.235198		-0.0303347	0.0499482		-0.108988	0.136607	-0.112759	-0.0192547	0.0186162	-0.393566	-0.146798	-0.0987288	0.0492631	-0.0196872	-0.0162724	-0.0342811	0.0219309	-0.265881		-0.0706999	0.0359802
27.8	-0.115838	-0.273197	-0.169782	-0.230233	-0.136461	-0.0301614	-0.132877	0.232152	-0.0309422	-0.0524655	-0.020103	-0.036463	0.402949	0.231536		-0.025849	0.0509814		-0.116288	0.121131	-0.114142	-0.0261236	0.0232997	-0.399362	-0.144193	-0.0983036	0.0570803	-0.00913187	-0.0145998	-0.019098	0.0233958	-0.261544		-0.0698485	0.0360832
27.9	-0.121334	-0.277063	-0.171253	-0.246084	-0.147621	-0.00562905	-0.121092	0.247606	-0.0290516	-0.0317457	-0.00878959	-0.0209128	0.410824	0.226767		-0.0210985	0.0521779		-0.123925	0.106269	-0.115948	-0.035714	0.0249925	-0.400811	-0.140391	-0.0956753	0.0669937	0.00286671	-0.0124485	-0.00373525	0.0272808	-0.256517		-0.0683402	0.0361113
28	-0.12662	-0.278673	-0.173083	-0.26282	-0.162217	0.0201717	-0.109471	0.263351	-0.0256667	-0.0108928	0.00186947	-0.0048827	0.418889	0.220661		-0.0163846	0.0535543		-0.131602	0.0926172	-0.11817	-0.0474002	0.0230116	-0.398549	-0.135768	-0.0898281	0.0780045	0.0154398	-0.00995792	0.0108708	0.0327128	-0.251139		-0.0664113	0.0360796
28.1	-0.13147	-0.278279	-0.175032	-0.279461	-0.180154	0.0456873	-0.0988777	0.279274	-0.0209661	0.00866385	0.0114821	0.0107097	0.427006	0.212998		-0.0120299	0.0550828		-0.139082	0.0807478	-0.120938	-0.0603274	0.0173056	-0.39352	-0.130754	-0.0806182	0.0890888	0.0276235	-0.00732259	0.0237855	0.0386755	-0.245721		-0.0643612	0.0360161
28.2	-0.135794	-0.276439	-0.176758	-0.294931	-0.200827	0.06924	-0.0900956	0.295125	-0.0152515	0.0256101	0.0197236	0.0250301	0.432153	0.203591		-0.00854452	0.0565741		-0.146222	0.0710289	-0.124303	-0.0734792	0.00837869	-0.387137	-0.125736	-0.0687633	0.0992708	0.0384472	-0.00474543	0.0342027	0.04412	-0.240623		-0.06254	0.0359619
28.3	-0.139528	-0.273927	-0.177885	-0.308106	-0.223243	0.0890826	-0.0836575	0.310253	-0.00899218	0.0388642	0.0264046	0.0374874	0.438899	0.192282		-0.00586185	0.0581265		-0.152963	0.063726	-0.12829	-0.0858184	-0.00283196	-0.380891	-0.121042	-0.0558669	0.107808	0.0470925	-0.00240963	0.0415872	0.0495317	-0.236188		-0.0611825	0.0359752
28.4	-0.142682	-0.271514	-0.177999	-0.317761	-0.246078	0.103666	-0.0798912	0.323806	-0.00275618	0.047672	0.0313892	0.0476805	0.443301	0.178911		-0.00444683	0.0594413		-0.1593	0.058952	-0.132757	-0.0963675	-0.0152391	-0.376259	-0.116915	-0.0437182	0.114178	0.0529877	-0.000461128	0.0456975	0.0544851	-0.232846		-0.0605402	0.0360824
28.5	-0.14525	-0.270027	-0.176741	-0.322731	-0.268013	0.111768	-0.0788512	0.334642	0.0027543	0.0516263	0.0346611	0.0554279	0.444415	0.163419		-0.00449283	0.0603472		-0.165238	0.0566698	-0.137376	-0.104396	-0.0277531	-0.374476	-0.113567	-0.034115	0.11817	0.0558612	0.00103247	0.046591	0.0594122	-0.231126		-0.0607365	0.0363069
28.6	-0.147228	-0.270062	-0.173877	-0.321953	-0.287676	0.112678	-0.0802804	0.341679	0.00694644	0.0506986	0.036258	0.0607709	0.441644	0.145926		-0.00603396	0.060701		-0.170802	0.0566632	-0.141597	-0.10942	-0.0395324	-0.376347	-0.111149	-0.0282339	0.119848	0.0557513	0.00202883	0.0445936	0.0647059	-0.231511		-0.0617858	0.0366571
28.7	-0.148574	-0.272031	-0.169251	-0.314632	-0.303782	0.106359	-0.0837762	0.344199	0.00935599	0.0452079	0.0363744	0.0638499	0.434919	0.126683		-0.00893557	0.0604206		-0.175969	0.0585108	-0.144747	-0.111283	-0.0499427	-0.382044	-0.109819	-0.0264419	0.119408	0.0529699	0.00256545	0.0401991	0.070513	-0.234433		-0.0636081	0.0371298
28.8	-0.149286	-0.27609	-0.162876	-0.300423	-0.315243	0.0934498	-0.0887962	0.341943	0.00979774	0.0357736	0.0352681	0.0650563	0.424837	0.106277		-0.0128794	0.0595093		-0.18071	0.0617255	-0.146056	-0.110134	-0.0585858	-0.391237	-0.109716	-0.0282396	0.117135	0.0480472	0.00273456	0.0340035	0.0766229	-0.240145		-0.0660396	0.0377192
28.9	-0.149354	-0.282206	-0.154936	-0.27956	-0.32113	0.0752335	-0.0947649	0.335427	0.00835479	0.0232464	0.0332648	0.0648802	0.41259	0.0855532		-0.0173858	0.0580653		-0.185009	0.0657043	-0.144755	-0.106364	-0.065214	-0.40311	-0.110927	-0.0323066	0.113301	0.0416524	0.00257733	0.0266283	0.0824957	-0.248594		-0.0688515	0.0384048
29	-0.148832	-0.290227	-0.145702	-0.252867	-0.320767	0.0535196	-0.101157	0.32573	0.0054334	0.00868742	0.0307362	0.0639675	0.399822	0.0655759		-0.0218629	0.0562691		-0.188891	0.0698427	-0.140308	-0.100546	-0.069668	-0.416488	-0.113433	-0.0369944	0.108048	0.0345705	0.00222685	0.0185757	0.0874334	-0.259315		-0.0717819	0.0391445
29.1	-0.147827	-0.29993	-0.135545	-0.221804	-0.313807	0.0303533	-0.107565	0.314522	0.00160566	-0.00671553	0.0280704	0.0630614	0.388354	0.0475544		-0.0256909	0.0543656		-0.192453	0.0735797	-0.1324	-0.0933153	-0.0718471	-0.430069	-0.117105	-0.0404444	0.101493	0.0275966	0.00173375	0.0102664	0.090785	-0.271464		-0.074546	0.0398808
29.2	-0.146551	-0.311066	-0.124841	-0.188316	-0.30035	0.00784323	-0.113651	0.303476	-0.00246483	-0.021709	0.0254633	0.0629784	0.379787	0.0327193		-0.0283344	0.0526096		-0.195838	0.0764723	-0.121086	-0.0853476	-0.0717089	-0.442508	-0.12155	-0.0412114	0.0937301	0.0214802	0.00124987	0.00200768	0.0922036	-0.283876		-0.0768559	0.040547
29.3	-0.145266	-0.323469	-0.113964	-0.15463	-0.28103	-0.0120335	-0.119212	0.294257	-0.00609163	-0.0350445	0.0230363	0.0645122	0.375251	0.0220238		-0.0294043	0.0512324		-0.199228	0.0781135	-0.106804	-0.0773016	-0.0692218	-0.452529	-0.126189	-0.0382845	0.0849236	0.0168947	0.00101675	-0.00598737	0.0916422	-0.295188		-0.0784388	0.0410756
29.4	-0.144265	-0.336949	-0.103206	-0.12305	-0.256972	-0.0277592	-0.124019	0.288004	-0.00871589	-0.045578	0.0208243	0.0683622	0.375187	0.0160765		-0.0287186	0.0503837		-0.202759	0.0782761	-0.0904229	-0.0697602	-0.064545	-0.459059	-0.130269	-0.0315446	0.0754304	0.0143696	0.0013075	-0.0134433	0.0892877	-0.304092		-0.0790874	0.0414108
29.5	-0.143787	-0.351307	-0.0928251	-0.0956981	-0.229739	-0.0381841	-0.127854	0.285339	-0.00985591	-0.0523059	0.0188033	0.075056	0.379277	0.0150142		-0.0262905	0.0501146		-0.206522	0.0767696	-0.0730312	-0.0632042	-0.0579613	-0.461228	-0.133025	-0.0215534	0.0658745	0.0142592	0.00253038	-0.0200784	0.0857012	-0.3095		-0.0786406	0.041512
29.6	-0.144003	-0.366391	-0.0829546	-0.0743074	-0.201184	-0.0427226	-0.130454	0.286349	-0.0091936	-0.0545043	0.0170057	0.0849237	0.386477	0.0185705		-0.0223135	0.0503827		-0.210461	0.0734844	-0.05588	-0.0580001	-0.050015	-0.458392	-0.13373	-0.00968913	0.057026	0.0167206	0.00501175	-0.025496	0.0813239	-0.310797		-0.0770638	0.0413411
29.7	-0.144952	-0.381973	-0.073686	-0.060066	-0.173211	-0.0412075	-0.131468	0.290603	-0.00653447	-0.0517221	0.015548	0.0980049	0.395236	0.026061		-0.0170977	0.0510736		-0.214482	0.0682959	-0.0402286	-0.0543519	-0.0413761	-0.450368	-0.131888	0.00217116	0.0497947	0.0217474	0.00906099	-0.0291966	0.0766879	-0.307895		-0.0744306	0.0408825
29.8	-0.14653	-0.397817	-0.0650453	-0.0535133	-0.14761	-0.0338204	-0.130602	0.297426	-0.00180236	-0.0438489	0.0147012	0.114121	0.403756	0.0366175		-0.0109977	0.0520517		-0.218356	0.0611287	-0.0271176	-0.0523024	-0.0328364	-0.437416	-0.127284	0.0119811	0.0450437	0.0291698	0.0147848	-0.0306824	0.0720409	-0.301295		-0.0709386	0.0401371
29.9	-0.148541	-0.413733	-0.0570394	-0.0545431	-0.125763	-0.0210678	-0.12759	0.305981	0.00492626	-0.0311203	0.0149069	0.132848	0.410279	0.0492704		-0.00437043	0.0531938		-0.221902	0.0518716	-0.0172493	-0.0516811	-0.0252379	-0.420394	-0.119977	0.0177515	0.0433566	0.0387016	0.0221555	-0.0294651	0.0675603	-0.291891		-0.0668857	0.0391424
30	-0.150708	-0.429536	-0.0496463	-0.0624164	-0.108626	-0.00365943	-0.122364	0.315506	0.0134132	-0.0141095	0.0165796	0.153564	0.413376	0.062984		0.00245408	0.0544151		-0.224965	0.0405214	-0.0109029	-0.0521671	-0.0192696	-0.400654	-0.110233	0.018036	0.0449408	0.0499521	0.0309116	-0.0252576	0.06326	-0.280888		-0.0626225	0.0379827
30.1	-0.152779	-0.445103	-0.0428626	-0.075834	-0.0965841	0.0175256	-0.115106	0.325302	0.023251	0.00627307	0.0200986	0.175479	0.412109	0.0768294		0.00918564	0.055672		-0.227471	0.0272487	-0.00793904	-0.0533323	-0.0154853	-0.380051	-0.0985366	0.0120651	0.0495591	0.0624447	0.0406782	-0.0179724	0.0590906	-0.26954		-0.0585172	0.0367994
30.2	-0.154515	-0.460358	-0.0366384	-0.0930508	-0.0893538	0.0413836	-0.10624	0.334723	0.0338312	0.0288392	0.0256161	0.197656	0.406179	0.0899552		0.0155734	0.0569464		-0.229431	0.0124082	-0.00785153	-0.0547331	-0.0140988	-0.36068	-0.0854361	-0.000106505	0.0564913	0.075617	0.0508779	-0.00789001	0.0549611	-0.25895		-0.0549158	0.0357689
30.3	-0.155786	-0.475172	-0.0309064	-0.112068	-0.0861548	0.0667091	-0.0963887	0.343051	0.0443689	0.0521833	0.0330535	0.219041	0.395891	0.101648		0.0213907	0.0582171		-0.23091	-0.00333773	-0.0099132	-0.0559554	-0.0151629	-0.344647	-0.071568	-0.0175149	0.0647186	0.0888595	0.0608513	0.00442263	0.0507067	-0.249834		-0.0520917	0.0350671
30.4	-0.156519	-0.489418	-0.0255731	-0.130762	-0.0857668	0.0921433	-0.0862762	0.349641	0.0540163	0.0747702	0.041999	0.238517	0.382061	0.111309		0.0264387	0.0594414		-0.23203	-0.019165	-0.0133241	-0.0567178	-0.018435	-0.333768	-0.0576024	-0.0385681	0.0730065	0.101511	0.0698769	0.0180234	0.0462589	-0.242527		-0.0502472	0.0348151
30.5	-0.156668	-0.502888	-0.020505	-0.147119	-0.0868002	0.116235	-0.0766965	0.353857	0.0619241	0.0950214	0.0517757	0.254957	0.365868	0.118497		0.0305327	0.0605399		-0.232865	-0.0340236	-0.0173184	-0.0568842	-0.0235756	-0.329361	-0.0442607	-0.0613368	0.0801768	0.112871	0.0771641	0.0317927	0.0415198	-0.236915		-0.0495011	0.0350318
30.6	-0.156275	-0.515324	-0.0155884	-0.159375	-0.0879973	0.137551	-0.0683032	0.355203	0.0673651	0.112048	0.0615408	0.267336	0.348665	0.122979		0.0335589	0.0614117		-0.233429	-0.0469352	-0.0211997	-0.0564423	-0.0302363	-0.332046	-0.0322525	-0.083891	0.085168	0.126064	0.0819759	0.0444937	0.0365143	-0.232581		-0.0496284	0.0357314
30.7	-0.155369	-0.526391	-0.0106876	-0.166186	-0.0883505	0.154815	-0.061601	0.353328	0.0698821	0.123424	0.0704215	0.274876	0.331804	0.124641		0.035329	0.0619356		-0.233658	-0.0570399	-0.0244142	-0.0554432	-0.0380838	-0.341722	-0.0222897	-0.10456	0.0871762	0.132626	0.083809	0.0549622	0.0313427	-0.228927		-0.0511587	0.0365517
30.8	-0.153989	-0.535765	-0.00573427	-0.166671	-0.087422	0.166936	-0.0569379	0.348085	0.0693117	0.128646	0.0776533	0.277117	0.316571	0.12359		0.0358136	0.0620261		-0.233409	-0.0637774	-0.0264728	-0.0539662	-0.0469136	-0.357724	-0.0150066	-0.12227	0.0856996	0.135856	0.082403	0.0621945	0.0262281	-0.225382		-0.0537529	0.037431
30.9	-0.152158	-0.543198	-0.000749232	-0.160427	-0.0851892	0.173202	-0.0544801	0.339589	0.0658782	0.127085	0.0827191	0.274012	0.304006	0.119989		0.0350199	0.0616424		-0.232454	-0.0669524	-0.0270653	-0.0520105	-0.0566079	-0.378868	-0.0108983	-0.136585	0.0805379	0.13527	0.0779319	0.065531	0.0214371	-0.221535		-0.0573049	0.0382437
31	-0.149922	-0.548605	0.00422931	-0.147577	-0.0820879	0.17321	-0.0542363	0.328	0.0601035	0.118598	0.0853402	0.265961	0.294836	0.114054		0.0329931	0.060805		-0.230606	-0.0667891	-0.0259367	-0.0494823	-0.0671111	-0.40379	-0.010275	-0.147707	0.0717831	0.130575	0.070911	0.0646406	0.0171907	-0.217268		-0.0617046	0.0389308
31.1	-0.147293	-0.552165	0.00905134	-0.128648	-0.0787019	0.166929	-0.0561297	0.31365	0.0527088	0.103565	0.0855838	0.253783	0.289476	0.106085		0.0298496	0.0596054		-0.22773	-0.0638333	-0.0229775	-0.0461819	-0.0783558	-0.431109	-0.0132357	-0.156311	0.0598096	0.121745	0.0621351	0.0596195	0.01372	-0.212697		-0.0668144	0.0394985
31.2	-0.144308	-0.554275	0.0135888	-0.104504	-0.0756629	0.154781	-0.0599056	0.296916	0.0444624	0.0828708	0.0837899	0.238565	0.288028	0.0964361		0.0257702	0.0581927		-0.223777	-0.0589393	-0.0182492	-0.0418499	-0.0901226	-0.459546	-0.0195217	-0.163289	0.0452302	0.109025	0.0525502	0.0509387	0.0110627	-0.208137		-0.0724732	0.0399988
31.3	-0.141034	-0.555468	0.0177273	-0.0762805	-0.0733591	0.137514	-0.0651615	0.278379	0.036088	0.0579135	0.080495	0.221558	0.290264	0.0854854		0.0210087	0.0567531		-0.218793	-0.0531066	-0.011948	-0.0362306	-0.101988	-0.487996	-0.0285877	-0.169648	0.0288776	0.0929828	0.0429871	0.0393521	0.00916272	-0.203988		-0.0784945	0.0405049
31.4	-0.137544	-0.556338	0.0214494	-0.045315	-0.0718822	0.116327	-0.0713549	0.258723	0.0281216	0.0304178	0.0764528	0.20397	0.29568	0.0737234		0.0158879	0.0554782		-0.212945	-0.0472599	-0.00440149	-0.0291353	-0.113235	-0.515491	-0.0396221	-0.176204	0.0117488	0.0744765	0.0341205	0.0257816	0.00773201	-0.200556		-0.0846422	0.0410785
31.5	-0.133948	-0.557384	0.024852	-0.0130425	-0.0710966	0.0928116	-0.0777133	0.239053	0.0209339	0.00236943	0.0725054	0.186915	0.303728	0.061781		0.0108404	0.0545371		-0.206415	-0.0422974	0.00397577	-0.0205482	-0.122954	-0.541078	-0.051529	-0.183413	-0.00513249	0.0546024	0.0263797	0.011237	0.00656265	-0.197994		-0.0906145	0.0417432
31.6	-0.130367	-0.558856	0.0281525	0.0190422	-0.0705969	0.0688949	-0.0833548	0.220604	0.0147006	-0.0242046	0.0695639	0.171248	0.313754	0.0503851		0.00635471	0.0540247		-0.199404	-0.0387648	0.0127804	-0.0107291	-0.130062	-0.563865	-0.0631364	-0.191505	-0.0207626	0.0346401	0.0199588	-0.00329566	0.00538461	-0.196206		-0.096069	0.0424795
31.7	-0.126927	-0.560802	0.0316275	0.0494889	-0.0699881	0.0467867	-0.0873492	0.204891	0.00949372	-0.0474125	0.068531	0.157568	0.325171	0.0402755		0.00295389	0.0539564		-0.192116	-0.0370964	0.0216587	-0.000176595	-0.133535	-0.582922	-0.0733357	-0.200408	-0.0342343	0.0159374	0.0149043	-0.0169133	0.00401832	-0.194908		-0.100652	0.043224
31.8	-0.123745	-0.563115	0.0355919	0.0768469	-0.0688525	0.0286768	-0.0888808	0.193239	0.00532174	-0.0656674	0.0702387	0.146283	0.337507	0.0322085		0.00111806	0.0542679		-0.184736	-0.0374967	0.0303449	0.0103296	-0.132626	-0.597458	-0.0811822	-0.209829	-0.0448448	-0.0002151	0.0112408	-0.0289183	0.00244776	-0.193612		-0.10404	0.0438937
31.9	-0.120946	-0.565638	0.0402111	0.0998095	-0.0669797	0.0165538	-0.0873215	0.186782	0.00217417	-0.0777761	0.0752902	0.137608	0.350386	0.0267642		0.0012084	0.05485		-0.177455	-0.0401173	0.0386213	0.019838	-0.127083	-0.606814	-0.0860003	-0.219527	-0.052081	-0.0127285	0.00891486	-0.0387209	0.000671615	-0.19177		-0.106018	0.0444019
32	-0.118665	-0.568321	0.0455509	0.117189	-0.0644181	0.0118753	-0.0823908	0.186206	-1.27401e-05	-0.0830758	0.0839875	0.131704	0.363633	0.0243356		0.00339985	0.0555982		-0.170464	-0.0451212	0.0461859	0.0272803	-0.117164	-0.610633	-0.0875384	-0.229355	-0.0556938	-0.0208033	0.00784187	-0.046002	-0.00113574	-0.188863		-0.106533	0.0446802
32.1	-0.117106	-0.57128	0.0514045	0.127964	-0.0614271	0.0153131	-0.0741907	0.191467	-0.00132898	-0.0814197	0.0961632	0.128737	0.377245	0.0250653		0.00761476	0.0564443		-0.164052	-0.0527364	0.0527418	0.0316674	-0.103722	-0.60888	-0.0858983	-0.239395	-0.0556211	-0.0240733	0.00781064	-0.0505675	-0.002802	-0.184535		-0.105719	0.0446932
32.2	-0.116485	-0.57484	0.0573885	0.131357	-0.0583956	0.0266688	-0.0631745	0.201991	-0.00198352	-0.0732061	0.111192	0.128905	0.391259	0.0288227		0.0135357	0.0573769		-0.158514	-0.0632198	0.0577917	0.0322254	-0.0879894	-0.60195	-0.0815326	-0.249857	-0.0521312	-0.0226281	0.00849866	-0.0524849	-0.00413593	-0.178632		-0.103897	0.0444454
32.3	-0.117076	-0.57935	0.0629617	0.126959	-0.0557429	0.0449246	-0.0500913	0.216663	-0.0023133	-0.0592918	0.127917	0.132443	0.405842	0.0352129		0.020647	0.0584327		-0.154167	-0.0767421	0.0607763	0.0285244	-0.0714762	-0.590416	-0.075157	-0.261085	-0.0457117	-0.0169917	0.00934794	-0.0520619	-0.00503512	-0.171331		-0.101538	0.0439715
32.4	-0.119168	-0.585145	0.0674629	0.114769	-0.0538051	0.0683067	-0.03588	0.23393	-0.00268723	-0.0409172	0.144852	0.139607	0.421025	0.0436614		0.0282865	0.0596699		-0.151353	-0.0932528	0.0610545	0.0206027	-0.0556375	-0.575115	-0.0676048	-0.273331	-0.0370645	-0.00806423	0.00971552	-0.0497768	-0.00542953	-0.163037		-0.0991638	0.0433388
32.5	-0.122975	-0.592371	0.0703249	0.0953625	-0.0527935	0.0946596	-0.0215017	0.252006	-0.00356401	-0.0196086	0.160354	0.150541	0.436762	0.0533079		0.0357503	0.0611369		-0.150371	-0.112356	0.0581207	0.00900266	-0.0418383	-0.556931	-0.0597087	-0.286626	-0.0270905	0.00300486	0.0089972	-0.0462507	-0.00531337	-0.154339		-0.0972642	0.0426269
32.6	-0.128514	-0.600898	0.0711384	0.0699206	-0.0526154	0.121691	-0.00791	0.269192	-0.00531783	0.00300766	0.172885	0.165191	0.452836	0.0631843		0.0424136	0.0628416		-0.151421	-0.133236	0.0516974	-0.00524637	-0.0310175	-0.536957	-0.0521612	-0.30058	-0.0167455	0.0149871	0.00670903	-0.0422177	-0.00470775	-0.145861		-0.096197	0.041919
32.7	-0.135562	-0.610188	0.0697522	0.0402186	-0.053126	0.147131	0.00410299	0.283907	-0.00822953	0.0252795	0.18128	0.18328	0.468868	0.0723177		0.047788	0.0647283		-0.154543	-0.154605	0.0418411	-0.0207751	-0.0237838	-0.516285	-0.045435	-0.314579	-0.00691598	0.0266562	0.00267497	-0.0383502	-0.0036321	-0.138189		-0.0961372	0.0412751
32.8	-0.143554	-0.61943	0.0663708	0.00860199	-0.0540594	0.169138	0.013869	0.295104	-0.0123974	0.0456921	0.184982	0.204164	0.484315	0.0796708		0.0516048	0.066686		-0.159602	-0.174906	0.0290598	-0.0359851	-0.0203106	-0.496091	-0.0397349	-0.327727	0.00166867	0.0369896	-0.00284236	-0.0352139	-0.00207752	-0.131721		-0.0970352	0.0407255
32.9	-0.15155	-0.627475	0.0615565	-0.0222154	-0.0552537	0.186053	0.020955	0.302156	-0.0176806	0.0629471	0.184017	0.226911	0.498633	0.0843965		0.0538179	0.0685491		-0.166158	-0.192364	0.0142755	-0.0492814	-0.0204322	-0.477671	-0.0350517	-0.339242	0.00855716	0.0451928	-0.00935599	-0.0331571	-0.00022186	-0.126678		-0.0986848	0.0402706
33	-0.158356	-0.633043	0.0561145	-0.0493936	-0.0566801	0.196792	0.0250121	0.30504	-0.0238164	0.0760271	0.17904	0.250344	0.511393	0.0858854		0.0545971	0.0701359		-0.173555	-0.205312	-0.00125517	-0.0592854	-0.0237219	-0.462287	-0.0313138	-0.348544	0.0136245	0.0507709	-0.0160542	-0.0322958	0.00185642	-0.123089		-0.100747	0.039893
33.1	-0.162658	-0.634872	0.051084	-0.0702031	-0.0585057	0.20058	0.0258558	0.304223	-0.0303837	0.0842274	0.171149	0.273185	0.522259	0.0837882		0.0542664	0.0712687		-0.180892	-0.212444	-0.0160216	-0.0649983	-0.0296507	-0.451088	-0.0283701	-0.355427	0.0169967	0.0535417	-0.0221219	-0.0325668	0.00394476	-0.120917		-0.102858	0.0395756
33.2	-0.163257	-0.631848	0.0474984	-0.0823416	-0.0609848	0.197182	0.0234364	0.300435	-0.036933	0.0871946	0.161645	0.29416	0.531107	0.0780675		0.0532401	0.0718073		-0.18713	-0.212988	-0.0284816	-0.0659077	-0.0376467	-0.444826	-0.0261776	-0.360132	0.0189816	0.0536157	-0.0268324	-0.0336672	0.00588213	-0.120057		-0.104669	0.0393185
33.3	-0.15933	-0.623265	0.0462678	-0.0842326	-0.0643025	0.186757	0.0177576	0.29464	-0.0431029	0.0848947	0.15183	0.312154	0.537889	0.0689079		0.0519189	0.0716798		-0.191215	-0.206851	-0.0372495	-0.0620389	-0.0471326	-0.443773	-0.0247941	-0.363081	0.0199435	0.051332	-0.0297332	-0.0352395	0.00739583	-0.120418		-0.105918	0.0391417
33.4	-0.150609	-0.60899	0.047945	-0.0751856	-0.0684569	0.169942	0.00901382	0.287712	-0.0486052	0.077599	0.142832	0.326292	0.54269	0.0567664		0.050639	0.0709053		-0.192263	-0.194723	-0.0411672	-0.0539166	-0.0576554	-0.447647	-0.0243313	-0.364778	0.020197	0.0472564	-0.0306352	-0.0368093	0.00827974	-0.121893		-0.106435	0.039091
33.5	-0.137495	-0.589577	0.0526384	-0.0555325	-0.0731381	0.147713	-0.00242455	0.280409	-0.0533202	0.0658689	0.135491	0.335957	0.545546	0.0421991		0.0495954	0.069596		-0.189683	-0.177927	-0.0394688	-0.0424322	-0.0688083	-0.455547	-0.0248931	-0.365589	0.019916	0.0420642	-0.0296216	-0.0379824	0.00829857	-0.124326		-0.106143	0.0392101
33.6	-0.121054	-0.56619	0.0599934	-0.0266312	-0.0777117	0.121268	-0.0160203	0.273357	-0.0572519	0.0505139	0.130282	0.340851	0.546476	0.0258946		0.0488412	0.0679428		-0.183282	-0.158286	-0.0318687	-0.0287456	-0.0802298	-0.466181	-0.0265219	-0.365585	0.0191842	0.0364589	-0.0269752	-0.0383434	0.0073052	-0.127454		-0.105037	0.039526
33.7	-0.102753	-0.540529	0.06924	0.00926154	-0.0812442	0.0918965	-0.0309826	0.266921	-0.0604688	0.0325677	0.127351	0.340978	0.545418	0.0085934		0.0483035	0.066173		-0.173334	-0.137868	-0.0185701	-0.0141033	-0.0914667	-0.478165	-0.0290874	-0.364749	0.0179386	0.031151	-0.0231176	-0.0376154	0.00527339	-0.130874		-0.103185	0.0400432
33.8	-0.0842732	-0.51455	0.0793988	0.0492517	-0.0827507	0.0609007	-0.0463553	0.261153	-0.0630182	0.0132242	0.126549	0.336649	0.542372	-0.00881405		0.0478384	0.0645014		-0.160522	-0.118629	-0.000292238	0.000304328	-0.102091	-0.490175	-0.0323047	-0.362803	0.0161274	0.0267133	-0.0185135	-0.0355454	0.00229039	-0.134031		-0.100677	0.0407251
33.9	-0.0671759	-0.490205	0.0893841	0.0901124	-0.0813261	0.0294216	-0.0610696	0.256103	-0.0648701	-0.0062417	0.127533	0.328443	0.53742	-0.0254612		0.0472905	0.0630832		-0.145847	-0.102252	0.0218152	0.0134308	-0.111631	-0.50131	-0.035761	-0.359574	0.013735	0.0235855	-0.0135841	-0.0320819	-0.00138757	-0.136331		-0.0976566	0.0415205
34	-0.052637	-0.469187	0.0983393	0.128649	-0.0763144	-0.00147043	-0.07413	0.251574	-0.065923	-0.0245153	0.12991	0.317201	0.53089	-0.0404649		0.0465658	0.0619865		-0.130437	-0.0898956	0.0462385	0.024509	-0.119635	-0.511079	-0.0389876	-0.355049	0.0108097	0.0220135	-0.00866098	-0.0272445	-0.00541986	-0.137197		-0.0942882	0.0423704
34.1	-0.041345	-0.452654	0.105701	0.162062	-0.0675105	-0.0308931	-0.0847333	0.247461	-0.0660362	-0.0403747	0.133246	0.304017	0.523398	-0.0530018		0.0456669	0.0612014		-0.115417	-0.0821832	0.071239	0.0330489	-0.125686	-0.519436	-0.0414999	-0.34936	0.00750674	0.0220561	-0.00383958	-0.0212002	-0.00939897	-0.136228		-0.0907427	0.043222
34.2	-0.0334688	-0.441189	0.111327	0.188132	-0.0550216	-0.0579102	-0.09241	0.243697	-0.0650432	-0.0527715	0.137158	0.290091	0.515824	-0.0624896		0.0447089	0.0606666		-0.101701	-0.0792196	0.0949648	0.0388579	-0.129593	-0.526691	-0.0429172	-0.342692	0.00403075	0.0236026	0.000946534	-0.0141684	-0.0130717	-0.133223		-0.0872053	0.0440312
34.3	-0.0287574	-0.434755	0.115401	0.205435	-0.0393837	-0.081641	-0.0971411	0.240325	-0.0628832	-0.0609099	0.141374	0.276687	0.509371	-0.0685447		0.0438984	0.0603175		-0.0899485	-0.0806221	0.11574	0.0420192	-0.131334	-0.533303	-0.0429707	-0.335312	0.000595912	0.0264367	0.00602271	-0.006369	-0.0164529	-0.128299		-0.0838426	0.0447697
34.4	-0.0267022	-0.432799	0.118347	0.213393	-0.021227	-0.101205	-0.0992934	0.237519	-0.0595856	-0.0643231	0.145666	0.264993	0.50531	-0.0710961		0.0434998	0.0601083		-0.0804879	-0.0857542	0.132108	0.0428559	-0.131239	-0.539783	-0.0414914	-0.327391	-0.00254847	0.0302858	0.011891	0.0019748	-0.0198516	-0.121783		-0.080801	0.0454228
34.5	-0.0267614	-0.434354	0.120729	0.212233	-0.00138069	-0.115799	-0.0995707	0.235464	-0.0552978	-0.0629029	0.149773	0.25598	0.504845	-0.0703723		0.0437561	0.0600254		-0.0733468	-0.093855	0.14315	0.0418462	-0.129779	-0.546475	-0.0384164	-0.319035	-0.00518295	0.0348492	0.0190597	0.0107263	-0.0239724	-0.114186		-0.0781869	0.0459883
34.6	-0.0284646	-0.438308	0.123001	0.202786	0.0195255	-0.124742	-0.0988549	0.23426	-0.0502328	-0.0568912	0.153444	0.250393	0.508888	-0.0668453		0.0448542	0.0600841		-0.0683862	-0.104129	0.148454	0.0395449	-0.127678	-0.553581	-0.0337409	-0.310239	-0.00702122	0.0398712	0.0278215	0.0197639	-0.0296317	-0.106032		-0.0760703	0.0464789
34.7	-0.0315134	-0.443529	0.125511	0.186407	0.0408445	-0.127474	-0.098089	0.233901	-0.0446147	-0.0468511	0.156338	0.248593	0.517939	-0.0611698		0.046878	0.0603162		-0.0653432	-0.115846	0.148215	0.0365174	-0.125661	-0.561138	-0.0274603	-0.300847	-0.0078022	0.0451435	0.0381684	0.0289671	-0.0376586	-0.0978448		-0.0744707	0.0469197
34.8	-0.035785	-0.448952	0.128389	0.164731	0.0620033	-0.123753	-0.0979537	0.234299	-0.0386638	-0.0335798	0.158045	0.250659	0.531958	-0.0540962		0.0498072	0.0607514		-0.0638868	-0.128431	0.14314	0.033235	-0.124441	-0.568929	-0.0195838	-0.290606	-0.00723259	0.0505416	0.0495911	0.0381405	-0.0485441	-0.0900324		-0.0733599	0.0473362
34.9	-0.0412514	-0.453828	0.131564	0.139499	0.08251	-0.113613	-0.0989242	0.235147	-0.0325793	-0.0180977	0.158165	0.256231	0.550441	-0.0464326		0.0534879	0.0614108		-0.0637406	-0.141325	0.134349	0.0300103	-0.124455	-0.576573	-0.0101496	-0.279195	-0.00501917	0.0559401	0.0611089	0.0469301	-0.062344	-0.0829348		-0.0726713	0.047745
35	-0.0478437	-0.457584	0.134796	0.112446	0.101753	-0.0974246	-0.101093	0.236281	-0.0265006	-0.00151799	0.156334	0.264673	0.572497	-0.0388842		0.0577094	0.0622921		-0.0646039	-0.153927	0.123175	0.02697	-0.125896	-0.583499	0.00077782	-0.266055	-0.000964896	0.0612094	0.0713947	0.0548222	-0.0784595	-0.0767977		-0.0722753	0.0481325
35.1	-0.0553693	-0.459934	0.137755	0.0851745	0.119106	-0.0760384	-0.104194	0.237415	-0.0205593	0.015015	0.152285	0.275016	0.597087	-0.0321373		0.0621872	0.0633715		-0.0661701	-0.165517	0.110988	0.0240487	-0.128743	-0.589164	0.012978	-0.25072	0.00495251	0.0661734	0.0790086	0.0611748	-0.0957426	-0.071849		-0.0720415	0.0484624
35.2	-0.0634543	-0.460736	0.140076	0.0590962	0.133846	-0.0506892	-0.10763	0.23832	-0.0148895	0.0303452	0.145955	0.285988	0.623154	-0.0266308		0.066625	0.0645952		-0.0680851	-0.175282	0.0989862	0.0210492	-0.132773	-0.592927	0.0260837	-0.232922	0.0125419	0.0705877	0.0827424	0.0653089	-0.112448	-0.0682444		-0.071813	0.0486679
35.3	-0.071488	-0.460086	0.141436	0.0354007	0.145343	-0.023054	-0.110726	0.238594	-0.00958544	0.0434383	0.137428	0.296163	0.649783	-0.0226991		0.0707105	0.0658921		-0.0699902	-0.18228	0.088139	0.0177313	-0.137692	-0.594354	0.0395118	-0.212618	0.0213222	0.0741166	0.0818448	0.0665864	-0.126765	-0.0661841		-0.0714737	0.0486749
35.4	-0.0787398	-0.458038	0.141562	0.0150337	0.153121	0.00483263	-0.11287	0.237753	-0.00471501	0.0533443	0.126964	0.304136	0.676284	-0.0204499		0.0741584	0.067175		-0.0715113	-0.185626	0.0790846	0.0139154	-0.143347	-0.593277	0.0525151	-0.190214	0.0305993	0.0763195	0.0762504	0.0646618	-0.136992	-0.0658119		-0.0709595	0.0484283
35.5	-0.0844414	-0.454719	0.140311	-0.00128839	0.156914	0.0307206	-0.113605	0.235187	-0.000313452	0.059324	0.114965	0.308568	0.702185	-0.0197908		0.0767155	0.0683553		-0.0723118	-0.184644	0.0721086	0.00955638	-0.14974	-0.58989	0.0642179	-0.166526	0.0395079	0.0767399	0.0665885	0.0593908	-0.141869	-0.0672276		-0.0702927	0.0479092
35.6	-0.0879312	-0.45026	0.137617	-0.013083	0.156735	0.052419	-0.112825	0.230101	0.00366197	0.0608626	0.10189	0.308433	0.727152	-0.0205249		0.0781605	0.0693549		-0.0721718	-0.17903	0.0672401	0.00480939	-0.157039	-0.584809	0.0736726	-0.142689	0.0471315	0.0749272	0.0540847	0.0509991	-0.140881	-0.0704892		-0.0695889	0.0471517
35.7	-0.0887393	-0.444734	0.133561	-0.0200768	0.152901	0.0680337	-0.110804	0.221822	0.00718721	0.0576844	0.0882438	0.30323	0.750815	-0.0222882		0.0783454	0.0701175		-0.0709648	-0.169034	0.0643048	-2.03307e-05	-0.165504	-0.579091	0.0800516	-0.120049	0.0526363	0.0704999	0.0402822	0.0399855	-0.134325	-0.07551		-0.0690527	0.0462467
35.8	-0.0867343	-0.43822	0.128311	-0.0222452	0.145971	0.0763614	-0.108084	0.209986	0.0102261	0.049808	0.0745408	0.29299	0.772766	-0.0247004		0.0772126	0.0706224		-0.0686956	-0.155385	0.0630244	-0.00446644	-0.175405	-0.574085	0.0827132	-0.0998072	0.0554066	0.0632269	0.0266593	0.0270694	-0.123221	-0.0821336		-0.0689356	0.045326
35.9	-0.0820942	-0.430761	0.122145	-0.0197757	0.136697	0.0769858	-0.105369	0.194726	0.0126413	0.0375518	0.061302	0.278385	0.792494	-0.0273211		0.0748291	0.070884		-0.0654614	-0.139346	0.0630475	-0.00806783	-0.186777	-0.571271	0.0813286	-0.0829343	0.0551191	0.0530671	0.0143315	0.0130828	-0.109203	-0.0899741		-0.0695041	0.0445423
36	-0.075337	-0.422405	0.115358	-0.0130904	0.12599	0.0704271	-0.103373	0.176741	0.0142103	0.0215337	0.0490835	0.260672	0.809376	-0.0298208		0.0713832	0.0709435		-0.0614425	-0.122513	0.0640709	-0.0104115	-0.199388	-0.571839	0.0759265	-0.0699936	0.0517388	0.0402708	0.0038603	-0.00103346	-0.0941452	-0.098516		-0.0709582	0.0440286
36.1	-0.0671831	-0.413285	0.108299	-0.00280193	0.114923	0.0580403	-0.102558	0.157231	0.0145999	0.00268178	0.0384593	0.241507	0.822839	-0.0318498		0.0672073	0.0708558		-0.0568025	-0.106584	0.0658075	-0.0112599	-0.212627	-0.57671	0.066937	-0.0611341	0.0455165	0.0254167	-0.00479917	-0.0144642	-0.0798533	-0.107048		-0.0734003	0.0438796
36.2	-0.0585046	-0.403486	0.101282	0.0102983	0.104693	0.0417142	-0.103097	0.137718	0.0135241	-0.0177908	0.0300448	0.222763	0.832367	-0.0331986		0.0627377	0.0706618		-0.0517095	-0.0931723	0.0681033	-0.0106147	-0.225601	-0.586045	0.055137	-0.0560227	0.0368772	0.00936392	-0.0121551	-0.0264724	-0.0678242	-0.114757		-0.076778	0.0441131
36.3	-0.0501769	-0.39324	0.0945668	0.0252778	0.0965027	0.0235704	-0.104836	0.119849	0.0107371	-0.0384699	0.024454	0.206255	0.837687	-0.0337759		0.0584572	0.070388		-0.0463314	-0.0835547	0.0707981	-0.00869506	-0.237273	-0.599295	0.041596	-0.0539452	0.0263787	-0.00675527	-0.0188579	-0.0364815	-0.0589528	-0.120824		-0.0808709	0.0446752
36.4	-0.0429675	-0.382775	0.0883625	0.0411285	0.0914868	0.00550246	-0.10735	0.105046	0.00626828	-0.0577937	0.0221319	0.193509	0.838749	-0.0335317		0.0548405	0.0700336		-0.0407711	-0.0785662	0.0738209	-0.00594884	-0.246643	-0.615171	0.0275725	-0.0539549	0.0146168	-0.0217005	-0.025575	-0.0441625	-0.0536319	-0.124491		-0.085329	0.0454518
36.5	-0.0374428	-0.372398	0.0827423	0.0568362	0.0905075	-0.0109998	-0.110104	0.0943606	0.000367405	-0.0742132	0.0232791	0.185549	0.835715	-0.0325148		0.0522632	0.0695833		-0.0351226	-0.0784362	0.077168	-0.00296307	-0.252904	-0.631927	0.0143141	-0.0550302	0.00222232	-0.0342686	-0.0326366	-0.0494045	-0.0517692	-0.125206		-0.0897117	0.0463054
36.6	-0.034	-0.36247	0.0777122	0.071339	0.0940211	-0.0250196	-0.112586	0.0883011	-0.00640663	-0.0863507	0.027728	0.182769	0.828882	-0.0306774		0.0509459	0.069017		-0.0294917	-0.0829167	0.0808443	-0.000374383	-0.255607	-0.647582	0.00301229	-0.0561194	-0.0101559	-0.0434525	-0.0400289	-0.0524013	-0.0529333	-0.122722		-0.0935663	0.0471013
36.7	-0.0328168	-0.353314	0.0732005	0.083537	0.101992	-0.0361106	-0.11443	0.0869245	-0.0132491	-0.0931529	0.0348889	0.184991	0.818675	-0.0280287		0.0509362	0.0683231		-0.0239729	-0.0912714	0.084773	0.00122419	-0.254661	-0.66024	-0.00542426	-0.0563994	-0.021834	-0.0486069	-0.0473506	-0.0535332	-0.0564611	-0.1171		-0.0964898	0.0477272
36.8	-0.0339765	-0.345168	0.0690962	0.0923928	0.113964	-0.0442029	-0.115458	0.089768	-0.0192276	-0.093991	0.0437976	0.191451	0.805573	-0.0245502		0.0521049	0.0675007		-0.0186767	-0.102415	0.0887643	0.00139983	-0.250367	-0.668386	-0.0104322	-0.0552653	-0.0321102	-0.0495464	-0.0540023	-0.0533876	-0.0615567	-0.108739		-0.0981943	0.048106
36.9	-0.0374545	-0.338154	0.065261	0.0968623	0.129088	-0.0494296	-0.115675	0.0960811	-0.0234349	-0.0887784	0.053261	0.200994	0.790065	-0.0203087		0.0541698	0.0665604		-0.0137147	-0.115156	0.0923721	-0.000104579	-0.243264	-0.67107	-0.011871	-0.0523308	-0.0402903	-0.046515	-0.0593642	-0.052497	-0.0674458	-0.0983359		-0.0985419	0.0481933
37	-0.0431969	-0.3323	0.0615068	0.0960227	0.146428	-0.0518734	-0.115155	0.105006	-0.0250745	-0.0779529	0.0620236	0.218025	0.772679	-0.0154588		0.0571914	0.0656028		-0.00923751	-0.128202	0.0949681	-0.00332945	-0.234055	-0.668036	-0.00999322	-0.0475201	-0.0457806	-0.0401388	-0.0629105	-0.0554069	-0.0733118	-0.086826		-0.0978414	0.0479577
37.1	-0.0511074	-0.327383	0.0576379	0.0892116	0.165115	-0.0516584	-0.114069	0.115753	-0.0236521	-0.0624276	0.0691095	0.229537	0.753989	-0.0102965		0.0599828	0.0645172		-0.00539014	-0.140398	0.0957532	-0.00815413	-0.22347	-0.659669	-0.00539949	-0.0410513	-0.0481296	-0.0313072	-0.0644052	-0.0541853	-0.0784556	-0.0751625		-0.0956732	0.0474533
37.2	-0.0609796	-0.323126	0.0533861	0.0761019	0.184528	-0.0488883	-0.112494	0.127717	-0.0190027	-0.0434688	0.0739178	0.239892	0.734651	-0.00518137		0.0626466	0.0634292		-0.00229288	-0.150733	0.093888	-0.014294	-0.21217	-0.646799	0.00105403	-0.0334037	-0.0471725	-0.0210329	-0.0639674	-0.053242	-0.082234	-0.0642528		-0.092618	0.0466822
37.3	-0.0724855	-0.319085	0.0485233	0.0568617	0.204239	-0.0437204	-0.110511	0.140523	-0.0112599	-0.0225582	0.076296	0.247948	0.71542	-0.000515581		0.0649768	0.0624101		-3.95982e-05	-0.158483	0.088695	-0.0213869	-0.200697	-0.630629	0.00840374	-0.0252824	-0.0430379	-0.0103413	-0.062005	-0.0526032	-0.0841367	-0.0547587		-0.0890216	0.0456831
37.4	-0.0851292	-0.314812	0.0427809	0.0322222	0.223987	-0.0365339	-0.108195	0.154023	-0.000865217	-0.00124029	0.0765317	0.25293	0.697142	0.00336646		0.066872	0.0615461		0.00130366	-0.16317	0.0798296	-0.0290417	-0.189597	-0.612565	0.0156478	-0.0176016	-0.0361055	-0.000160358	-0.0592004	-0.0522725	-0.0838017	-0.0469941		-0.0852663	0.04451
37.5	-0.0982425	-0.309854	0.035982	0.00351302	0.243635	-0.0280029	-0.105665	0.168088	0.0115304	0.0190378	0.0752109	0.254391	0.680666	0.00621045		0.0683214	0.0609175		0.00176801	-0.164612	0.0674912	-0.0368594	-0.179345	-0.594056	0.0218695	-0.0113523	-0.0269818	0.00871053	-0.0563198	-0.0522704	-0.0810549	-0.040894		-0.0817076	0.0432329
37.6	-0.111055	-0.303761	0.0281224	-0.0274343	0.262858	-0.0190782	-0.103107	0.182557	0.0250302	0.0370063	0.0730629	0.252294	0.666827	0.00793496		0.0693755	0.0605783		0.00147218	-0.162876	0.0524033	-0.0444815	-0.170342	-0.576457	0.0262386	-0.00756786	-0.0163972	0.0155938	-0.0540411	-0.0527138	-0.0758795	-0.0360753		-0.0786517	0.0419304
37.7	-0.122769	-0.296158	0.019403	-0.0584742	0.281181	-0.0109722	-0.100811	0.197001	0.0386789	0.0516779	0.0707255	0.246897	0.656248	0.00854709		0.0700839	0.0605302		0.000612551	-0.158312	0.0357849	-0.0515852	-0.163053	-0.560901	0.0281395	-0.00693452	-0.00504968	0.0199717	-0.0529473	-0.0538045	-0.0683905	-0.0318936		-0.0763116	0.0406898
37.8	-0.13266	-0.286732	0.0102115	-0.0873501	0.297835	-0.00497961	-0.0991111	0.210732	0.0514515	0.0623766	0.0686743	0.238674	0.649282	0.00806017		0.0704617	0.0607125		-0.000520451	-0.151363	0.0191679	-0.0579095	-0.157768	-0.548379	0.0271722	-0.00988064	0.00642512	0.0215176	-0.0532842	-0.0557176	-0.059012	-0.0276779		-0.0748021	0.0396024
37.9	-0.140173	-0.275297	0.00111929	-0.111936	0.311989	-0.00235326	-0.0983232	0.222806	0.0623651	0.068745	0.0671188	0.22822	0.645973	0.00648524		0.0704814	0.0610171		-0.00156841	-0.142577	0.00413536	-0.0632777	-0.15467	-0.539524	0.0232596	-0.0162807	0.0174954	0.0200858	-0.0550282	-0.0586514	-0.0483294	-0.0228757		-0.074129	0.0387491
38	-0.144981	-0.261713	-0.0072308	-0.130444	0.322718	-0.00404652	-0.0986551	0.23212	0.0705877	0.0707226	0.0660233	0.216155	0.645973	0.00381397		0.0700745	0.0613033		-0.00205896	-0.132468	-0.00789977	-0.0675915	-0.153636	-0.534686	0.0166598	-0.0256157	0.0276871	0.0157417	-0.0579404	-0.0626699	-0.0372081	-0.0172306		-0.0742083	0.0381937
38.1	-0.147036	-0.246033	-0.0142653	-0.141606	0.329265	-0.0106531	-0.100106	0.237642	0.0755916	0.0684734	0.0652456	0.20308	0.648673	-9.57585e-06		0.0691615	0.0614452		-0.00155535	-0.121493	-0.0158618	-0.0708306	-0.15438	-0.533925	0.00790745	-0.0369809	0.0366096	0.00879409	-0.0615976	-0.0678001	-0.0265857	-0.0108217		-0.0748943	0.0379759
38.2	-0.146496	-0.228426	-0.0196194	-0.144823	0.331171	-0.0222747	-0.102534	0.238571	0.0772194	0.0623511	0.0645391	0.189546	0.653256	-0.00507021		0.0676722	0.0613581		0.000444754	-0.109928	-0.0191565	-0.0730448	-0.156398	-0.537021	-0.00220956	-0.0492514	0.0438637	-0.000239875	-0.0656078	-0.0739749	-0.017509	-0.00406028		-0.0760066	0.0381016
38.3	-0.143763	-0.20917	-0.0231817	-0.140244	0.328311	-0.0384964	-0.105513	0.234576	0.0756988	0.0528792	0.063654	0.176072	0.658784	-0.0113691		0.0655884	0.0610141		0.00434788	-0.0980037	-0.0176545	-0.0743274	-0.159141	-0.543611	-0.0127916	-0.0614022	0.0490387	-0.0106388	-0.0696164	-0.0811002	-0.010864	0.00243497		-0.0773807	0.0385499
38.4	-0.139402	-0.188713	-0.0251427	-0.128719	0.32099	-0.0585109	-0.108572	0.225713	0.0715813	0.0406761	0.0623964	0.163103	0.664417	-0.0187555		0.062933	0.0604501		0.0104569	-0.0858613	-0.0116525	-0.0748074	-0.161991	-0.553139	-0.0229577	-0.0725492	0.0517957	-0.0215931	-0.0734983	-0.0890671	-0.00731282	0.00800003		-0.0788698	0.0392738
38.5	-0.134033	-0.16756	-0.0259766	-0.111789	0.30982	-0.081218	-0.111246	0.212595	0.0656482	0.0264856	0.0607267	0.151025	0.669525	-0.0268466		0.0597969	0.0597523		0.0188977	-0.073543	-0.00177029	-0.0746309	-0.164499	-0.564935	-0.0319601	-0.0821307	0.0518965	-0.0322756	-0.0771482	-0.0977623	-0.00709035	0.0121939		-0.0803398	0.040219
38.6	-0.128284	-0.146352	-0.0263357	-0.0914844	0.295788	-0.105448	-0.113192	0.196234	0.0587322	0.0111506	0.05859	0.140177	0.67372	-0.0351125		0.0562988	0.0590345		0.0295949	-0.0611295	0.0111023	-0.073948	-0.166276	-0.578292	-0.0393057	-0.0898672	0.049318	-0.0419543	-0.0806701	-0.107008	-0.010134	0.0148822		-0.081692	0.0413335
38.7	-0.122676	-0.1257	-0.026882	-0.0701755	0.279973	-0.129987	-0.114281	0.177948	0.0515758	-0.00440699	0.0560409	0.130756	0.676882	-0.0428037		0.0525903	0.0583991		0.042263	-0.0488138	0.0258838	-0.0729051	-0.167052	-0.592411	-0.0446726	-0.0957471	0.0442738	-0.0500503	-0.0840415	-0.116525	-0.0159621	0.0163913		-0.082812	0.0425683
38.8	-0.117624	-0.106263	-0.0281775	-0.0502929	0.263739	-0.15368	-0.114623	0.159079	0.0447384	-0.0191727	0.0531749	0.122855	0.679089	-0.0491144		0.0488377	0.0579192		0.0563715	-0.0368122	0.0413669	-0.071649	-0.166469	-0.606457	-0.0479439	-0.0999765	0.037275	-0.0561782	-0.0872508	-0.125969	-0.0239854	0.0174518		-0.0835876	0.0438694
38.9	-0.113307	-0.0885668	-0.0306013	-0.0340955	0.248396	-0.17542	-0.114493	0.140988	0.0385622	-0.0321223	0.0501225	0.116585	0.680625	-0.0532861		0.0452419	0.0576222		0.0712231	-0.0254572	0.056251	-0.0703338	-0.164222	-0.619575	-0.0491298	-0.102775	0.0290953	-0.060163	-0.090071	-0.134887	-0.0334107	0.0190663		-0.0838849	0.045173
39	-0.109744	-0.0729727	-0.0342326	-0.0233752	0.235303	-0.194147	-0.114194	0.124964	0.0331957	-0.0422732	0.0470367	0.11195	0.681858	-0.0546661		0.0420502	0.0574935		0.0859883	-0.0151084	0.0692107	-0.0691625	-0.15999	-0.630963	-0.04824	-0.10436	0.0207277	-0.061998	-0.0922488	-0.142825	-0.0434534	0.0223141		-0.0835792	0.0464034
39.1	-0.106813	-0.059745	-0.0389364	-0.0192987	0.225725	-0.208847	-0.113965	0.112121	0.0287275	-0.0487557	0.0441262	0.109033	0.683195	-0.0528951		0.039548	0.0574977		0.0997818	-0.00612146	0.0791188	-0.0683336	-0.153463	-0.639867	-0.0453015	-0.104644	0.013271	-0.061755	-0.093439	-0.149358	-0.0533311	0.0280504		-0.082528	0.0474755
39.2	-0.104316	-0.0488945	-0.0443359	-0.0223479	0.220654	-0.218585	-0.113882	0.10337	0.0251337	-0.050897	0.0416029	0.107879	0.684978	-0.0478597		0.0380357	0.0575928		0.111759	0.00124859	0.0850336	-0.068111	-0.144496	-0.645794	-0.0402976	-0.103359	0.00776555	-0.0595595	-0.0933476	-0.154205	-0.0623329	0.0367683		-0.0806377	0.0483179
39.3	-0.102086	-0.0403387	-0.0500349	-0.0322389	0.220838	-0.222609	-0.113796	0.0993819	0.0224598	-0.0482839	0.0397555	0.108504	0.687422	-0.0397333		0.0378029	0.0577534		0.121226	0.00686128	0.0864854	-0.0687248	-0.133253	-0.648541	-0.0332205	-0.0999598	0.0050946	-0.0554845	-0.0917791	-0.157237	-0.0697841	0.0484251		-0.0778494	0.04889
39.4	-0.100015	-0.0338883	-0.0556662	-0.0480945	0.226466	-0.220471	-0.11349	0.100582	0.0208145	-0.0408624	0.0388761	0.110718	0.690657	-0.0289296		0.0390498	0.0579799		0.127695	0.010785	0.0834307	-0.0703861	-0.12021	-0.648346	-0.0241217	-0.0936949	0.00587525	-0.0496001	-0.0886373	-0.158512	-0.0751799	0.0625228		-0.0741699	0.0491981
39.5	-0.0981069	-0.0293096	-0.0610291	-0.0686047	0.237329	-0.21214	-0.11268	0.107071	0.0204157	-0.0289412	0.0392281	0.114168	0.694611	-0.0160247		0.0418562	0.0582928		0.130943	0.0132502	0.07631	-0.073197	-0.106216	-0.64572	-0.0131279	-0.0838908	0.0103243	-0.0419406	-0.0840349	-0.158248	-0.078248	0.0781652		-0.0696879	0.0492895
39.6	-0.0964256	-0.0263657	-0.0661758	-0.0922559	0.252548	-0.198184	-0.111169	0.118456	0.0214957	-0.0131955	0.0410176	0.118238	0.699188	-0.00170361		0.0461049	0.0587291		0.131063	0.0146704	0.0659598	-0.0771798	-0.0923056	-0.641538	-0.000572163	-0.0702823	0.0183499	-0.0325989	-0.0781942	-0.156755	-0.0790108	0.0943115		-0.0645773	0.0492566
39.7	-0.0950773	-0.0247528	-0.0713923	-0.117506	0.270849	-0.179723	-0.108924	0.133868	0.0242756	0.00532494	0.0442737	0.122168	0.704285	0.0132812		0.0514964	0.0593264		0.128398	0.015522	0.0535204	-0.0822247	-0.079599	-0.6368	0.0130748	-0.0532631	0.0294813	-0.0217729	-0.0715597	-0.154343	-0.0778011	0.109922		-0.0591032	0.0492095
39.8	-0.0941688	-0.0241237	-0.0771387	-0.142999	0.290635	-0.158383	-0.10609	0.15196	0.0288068	0.0252724	0.0488559	0.125075	0.710038	0.0281723		0.0575652	0.0601191		0.12348	0.0164134	0.04022	-0.0881382	-0.0690386	-0.632523	0.0271665	-0.0337755	0.0429683	-0.00984806	-0.0647207	-0.151296	-0.0752342	0.124145		-0.0535844	0.0492543
39.9	-0.0936864	-0.0240541	-0.0839365	-0.167627	0.310295	-0.136141	-0.102962	0.170939	0.0350138	0.0450606	0.0543865	0.126151	0.716848	0.0423502		0.0637598	0.0611258		0.116938	0.0178829	0.0272563	-0.0946357	-0.0612794	-0.629482	0.0409512	-0.0135204	0.057868	0.00254378	-0.0584748	-0.147817	-0.0719854	0.136393		-0.048383	0.0494582
40	-0.0935491	-0.0239905	-0.0922087	-0.190448	0.328388	-0.115124	-0.0999325	0.188804	0.0425165	0.0630562	0.0602559	0.124714	0.725544	0.0552493		0.0695197	0.0623531		0.109428	0.0204357	0.0156021	-0.101404	-0.056516	-0.628123	0.0535875	0.00537316	0.0731414	0.0145324	-0.053769	-0.143994	-0.0687582	0.146342		-0.0438659	0.0498317
40.1	-0.093579	-0.0233238	-0.10216	-0.210709	0.343939	-0.0973307	-0.0974207	0.203585	0.0507384	0.0776947	0.0657303	0.120313	0.737228	0.0665501		0.0743754	0.0637965		0.101505	0.0244774	0.00599648	-0.108077	-0.0544722	-0.628576	0.0642435	0.0208408	0.087702	0.025106	-0.0515183	-0.13984	-0.0659345	0.153808		-0.0403385	0.0503292
40.2	-0.0935347	-0.0213588	-0.113681	-0.22773	0.356499	-0.0844323	-0.095771	0.213576	0.0589208	0.0875902	0.0699379	0.112693	0.753079	0.0760415		0.0779878	0.065444		0.0936404	0.0302519	-0.00119796	-0.114223	-0.0544515	-0.630582	0.0722203	0.0311134	0.100563	0.0331807	-0.0525237	-0.135349	-0.063647	0.158706		-0.0380213	0.0508611
40.3	-0.0931488	-0.0174172	-0.126338	-0.240804	0.366267	-0.0775731	-0.095157	0.217559	0.0663297	0.0917652	0.0721327	0.101859	0.774071	0.0836889		0.080231	0.0672846		0.0861798	0.0378437	-0.00586179	-0.119328	-0.0554714	-0.633759	0.0769811	0.0350963	0.11089	0.0377876	-0.0571791	-0.130556	-0.0616498	0.160899		-0.0370091	0.0513323
40.4	-0.0921387	-0.0108501	-0.139396	-0.249207	0.373858	-0.0773329	-0.0956251	0.215029	0.0723167	0.0897165	0.0717576	0.087988	0.800678	0.0894953		0.0811635	0.0693103		0.0794132	0.0471086	-0.0080459	-0.12282	-0.0564042	-0.637702	0.0781928	0.0324179	0.118122	0.0382373	-0.0654195	-0.12556	-0.0593843	0.160224		-0.0372586	0.0516704
40.5	-0.0902355	-0.00113457	-0.151934	-0.252212	0.38017	-0.083688	-0.0970289	0.206081	0.0765536	0.0815044	0.0684854	0.0714838	0.832585	0.093436		0.0810047	0.0715074		0.0736098	0.0577767	-0.00782085	-0.124112	-0.0562211	-0.641962	0.0757967	0.0235981	0.12197	0.0342229	-0.0766047	-0.120607	-0.0562021	0.156472		-0.0385774	0.0518381
40.6	-0.0871766	0.0121446	-0.162928	-0.249233	0.386066	-0.0960826	-0.0991123	0.191465	0.0789408	0.067732	0.0624662	0.0528726	0.868645	0.0953823		0.0800844	0.0738479		0.0690688	0.0694534	-0.0051647	-0.122687	-0.0541365	-0.646335	0.0700244	0.00962263	0.122493	0.0259332	-0.089611	-0.116013	-0.0515661	0.149521		-0.0406712	0.0518542
40.7	-0.0827079	0.0291036	-0.171426	-0.239885	0.392373	-0.113545	-0.10158	0.172385	0.0796944	0.0495087	0.0542409	0.0328769	0.906993	0.0952614		0.0788066	0.0762836		0.066098	0.0816829	8.69204e-05	-0.118218	-0.0497511	-0.650746	0.0613532	-0.00810505	0.120063	0.0139532	-0.103002	-0.112178	-0.045164	0.139473		-0.0431753	0.0517809
40.8	-0.0765976	0.0495958	-0.176654	-0.224218	0.39959	-0.134751	-0.104142	0.150364	0.0792349	0.028307	0.0447455	0.0123183	0.945196	0.0930023		0.0775708	0.0787306		0.0649981	0.0939722	0.00819029	-0.110701	-0.0430488	-0.65512	0.0504909	-0.0280947	0.115255	-0.000715219	-0.115277	-0.109451	-0.0369989	0.126681		-0.0457014	0.0517008
40.9	-0.0687015	0.0730837	-0.178111	-0.202797	0.407935	-0.158055	-0.106594	0.127108	0.0780744	0.00582229	0.035232	-0.00787248	0.980678	0.088721		0.0767517	0.0810774		0.0659843	0.105879	0.0193933	-0.100523	-0.0344517	-0.659471	0.0382812	-0.0489692	0.108811	-0.0168397	-0.125145	-0.10808	-0.0275442	0.111804		-0.0479194	0.0517058
41	-0.0590243	0.0985979	-0.175728	-0.176771	0.417263	-0.181783	-0.108875	0.104286	0.0767244	-0.0162067	0.0270385	-0.0267311	1.01104	0.0828161		0.0766176	0.0831947		0.069083	0.116994	0.0337527	-0.0884772	-0.0247087	-0.663763	0.025674	-0.0696701	0.101481	-0.033041	-0.131715	-0.108096	-0.017462	0.0957355		-0.0495866	0.0518664
41.1	-0.0478081	0.124849	-0.169858	-0.147893	0.427225	-0.204079	-0.11096	0.0834839	0.0755709	-0.0361347	0.021458	-0.0433761	1.03441	0.0759627		0.0773465	0.0849507		0.0741119	0.126953	0.0510255	-0.0757447	-0.0146819	-0.667934	0.0135551	-0.089487	0.0939454	-0.0479951	-0.134587	-0.109293	-0.00767833	0.0795108		-0.0505928	0.0522161
41.2	-0.0355635	0.150203	-0.161335	-0.11842	0.437161	-0.223227	-0.112935	0.066154	0.074866	-0.0525815	0.0194932	-0.056969	1.04961	0.0690997		0.0789683	0.0862241		0.0805684	0.135426	0.0705224	-0.0637319	-0.00529523	-0.671841	0.00269333	-0.107837	0.0867732	-0.0604702	-0.133811	-0.111236	0.000957344	0.0641265		-0.0509397	0.0527357
41.3	-0.0230775	0.172931	-0.151428	-0.0909531	0.44633	-0.237747	-0.114831	0.0534422	0.0746932	-0.0644735	0.0216894	-0.0668058	1.05632	0.0632705		0.0813829	0.0869248		0.0877289	0.142156	0.0911471	-0.0538707	0.00266318	-0.675352	-0.00639475	-0.124373	0.0803889	-0.0694782	-0.129818	-0.113277	0.00762736	0.0504387		-0.0507438	0.0533627
41.4	-0.0113036	0.191368	-0.141616	-0.0681795	0.453869	-0.246546	-0.116626	0.046331	0.0750434	-0.0711386	0.0280189	-0.0723509	1.05493	0.05951		0.0843793	0.0869961		0.0946806	0.146969	0.111412	-0.0474152	0.00859669	-0.678216	-0.0134421	-0.138626	0.0751499	-0.0743141	-0.123202	-0.114737	0.0116404	0.0390784		-0.0501732	0.0539947
41.5	-0.00130336	0.204122	-0.133468	-0.0525983	0.458915	-0.249044	-0.118192	0.0453847	0.0758314	-0.0722788	0.0378832	-0.0733074	1.04659	0.0586177		0.0876537	0.0864409		0.10048	0.149784	0.129579	-0.0452717	0.0122773	-0.680155	-0.0184344	-0.150098	0.0713241	-0.0746194	-0.114632	-0.114933	0.0125464	0.0304805		-0.0494052	0.054517
41.6	0.00597105	0.210258	-0.128331	-0.0461578	0.460808	-0.245282	-0.119258	0.0507955	0.0770395	-0.0679584	0.0502199	-0.0696132	1.03291	0.0610951		0.0908926	0.0853258		0.104239	0.150577	0.14387	-0.0478476	0.0137016	-0.680782	-0.0215572	-0.15824	0.0692105	-0.070396	-0.104572	-0.113376	0.0101338	0.0248725		-0.0485833	0.0548171
41.7	0.00983695	0.209447	-0.12712	-0.0499726	0.459103	-0.235757	-0.119546	0.0623931	0.0786786	-0.0585751	0.0636853	-0.0615192	1.0158	0.0670023		0.0938183	0.0837886		0.10527	0.149547	0.152674	-0.054966	0.0131943	-0.679612	-0.0231403	-0.162469	0.069089	-0.061991	-0.0934664	-0.109822	0.00441376	0.0223969		-0.0477773	0.0548089
41.8	0.00996213	0.202022	-0.13015	-0.064179	0.453683	-0.2214	-0.1187	0.0797799	0.0808883	-0.0447631	0.0768329	-0.0496666	0.997248	0.0759798		0.0962527	0.0820332		0.103218	0.147008	0.154801	-0.0659126	0.0112545	-0.676179	-0.0235317	-0.16246	0.0711945	-0.0500443	-0.0815724	-0.10435	-0.00420583	0.0230959		-0.0469774	0.0544521
41.9	0.00647395	0.188936	-0.137091	-0.0878109	0.444843	-0.20332	-0.11647	0.102195	0.0838894	-0.0273913	0.0883672	-0.0349733	0.979071	0.0873497		0.0981478	0.0803032		0.0980616	0.143408	0.149622	-0.0795527	0.00855991	-0.670044	-0.0230503	-0.158084	0.0757024	-0.0354132	-0.0692025	-0.0972881	-0.0149099	0.0269006		-0.0460922	0.0537543
42	-8.12359e-05	0.171649	-0.147023	-0.118911	0.433181	-0.182633	-0.112785	0.128576	0.0879654	-0.00740124	0.0972458	-0.0186132	0.962831	0.100241		0.0995887	0.0788415		0.0901258	0.139347	0.137238	-0.0945119	0.00578343	-0.660849	-0.0219186	-0.149735	0.0826209	-0.0190734	-0.0567423	-0.0892709	-0.0264426	0.0336659		-0.044983	0.0527718
42.1	-0.00886074	0.151949	-0.158587	-0.154761	0.419623	-0.160362	-0.107762	0.157781	0.0933498	0.0141275	0.102831	-0.00186137	0.949738	0.113777		0.100784	0.0778421		0.0800865	0.135497	0.118543	-0.109336	0.00353625	-0.648369	-0.0203282	-0.138224	0.0917567	-0.00204641	-0.0447409	-0.0810679	-0.0371874	0.0430502		-0.0434879	0.0515928
42.2	-0.0188107	0.131656	-0.170304	-0.19226	0.405166	-0.137548	-0.101741	0.188538	0.100215	0.0339038	0.104823	0.0141178	0.940534	0.127102		0.101814	0.0774116		0.0688051	0.13254	0.0951152	-0.122712	0.00226131	-0.632528	-0.0184375	-0.124687	0.102673	0.0188348	-0.0338802	-0.0734397	-0.0453751	0.0544467		-0.0411702	0.0503352
42.3	-0.028923	0.112456	-0.180739	-0.22821	0.390898	-0.11503	-0.095233	0.21945	0.108593	0.0553406	0.103331	0.0283873	0.935441	0.139549		0.103236	0.0775002		0.0572189	0.131129	0.0691048	-0.13363	0.00226471	-0.613368	-0.0164506	-0.110572	0.114678	0.0344755	-0.0249072	-0.0671298	-0.0494431	0.0669865		-0.0385459	0.0490246
42.4	-0.0370237	0.0955721	-0.18883	-0.25977	0.377706	-0.0937135	-0.0888403	0.249093	0.118356	0.0751417	0.0987667	0.0404536	0.934271	0.150551		0.105124	0.0779858		0.0462093	0.129108	0.0429076	-0.141445	0.00360544	-0.591072	-0.0146094	-0.0973086	0.126891	0.0483072	-0.0185304	-0.0627025	-0.0482851	0.0796023		-0.035523	0.0476609
42.5	-0.0452615	0.0817704	-0.193977	-0.284658	0.36626	-0.0744675	-0.0830842	0.276197	0.129196	0.0923727	0.0917086	0.0501286	0.936451	0.159733		0.107312	0.078714		0.0365004	0.1322	0.0188919	-0.145944	0.00616579	-0.566036	-0.0131924	-0.0861942	0.138347	0.0598135	-0.0152368	-0.0604977	-0.0415309	0.0910825		-0.0318308	0.0463473
42.6	-0.0519971	0.0712907	-0.196134	-0.301362	0.356949	-0.0582158	-0.0783602	0.299694	0.140693	0.106169	0.0829583	0.05766	0.94108	0.166815		0.109803	0.0794822		0.0285211	0.137675	-0.000932628	-0.147258	0.00964616	-0.538817	-0.012505	-0.0781567	0.148075	0.0686059	-0.0151299	-0.0606005	-0.0296655	0.100172		-0.0278836	0.0450091
42.7	-0.0572623	0.0617288	-0.195717	-0.309201	0.349861	-0.0457813	-0.0749105	0.318908	0.152332	0.115809	0.0732906	0.0634618	0.947108	0.171582		0.112229	0.0801423		0.0252162	0.145374	-0.0151374	-0.145782	0.0136628	-0.510274	-0.0128106	-0.0736743	0.155273	0.0744618	-0.0179232	-0.0628461	-0.0139324	0.105818		-0.0237553	0.0436536
42.8	-0.0612091	0.0570524	-0.19345	-0.308264	0.344917	-0.0377485	-0.0727116	0.333505	0.163564	0.120728	0.0635113	0.0680805	0.953551	0.173932		0.114676	0.0805803		0.0209947	0.154954	-0.0229656	-0.14201	0.0177732	-0.481466	-0.0142302	-0.0729208	0.159359	0.0772916	-0.0230352	-0.0668596	0.00389168	0.107272		-0.0201394	0.0422581
42.9	-0.0640591	0.0547963	-0.190243	-0.299289	0.341787	-0.0344277	-0.0715368	0.343641	0.173832	0.120583	0.054297	0.0719828	0.959621	0.173889		0.116777	0.0807644		0.0183518	0.165952	-0.0244675	-0.136479	0.0215604	-0.453676	-0.0167204	-0.0754635	0.160088	0.0771085	-0.0295818	-0.0721632	0.0219081	0.104187		-0.0170997	0.0408872
43	-0.0659239	0.0547476	-0.186951	-0.283478	0.34014	-0.0357471	-0.0709901	0.349833	0.182676	0.115317	0.0460717	0.0755211	0.964735	0.171601		0.118397	0.0807062		0.0169046	0.177895	-0.0202042	-0.129646	0.0247356	-0.42816	-0.0200984	-0.0806917	0.157548	0.0740762	-0.0366765	-0.0782003	0.0383902	0.0967163		-0.0148151	0.039608
43.1	-0.0667993	0.056834	-0.184207	-0.26234	0.339465	-0.0412604	-0.0706085	0.352746	0.189771	0.105192	0.0390523	0.0788464	0.968703	0.167276		0.119476	0.0804569		0.0162708	0.190342	-0.0112368	-0.121888	0.0271301	-0.40607	-0.0240135	-0.0877532	0.152144	0.0684752	-0.0435425	-0.0845042	0.0520809	0.0855052		-0.0133614	0.0385009
43.2	-0.0665619	0.0611117	-0.182346	-0.237486	0.339311	-0.0503162	-0.0698826	0.353273	0.194936	0.0908553	0.033239	0.0820156	0.971546	0.161219		0.120065	0.0800866		0.0160648	0.202928	0.00120584	-0.113494	0.0287714	-0.388157	-0.0280445	-0.0958007	0.144486	0.0607206	-0.0495889	-0.0907116	0.0623888	0.0715892		-0.0126887	0.0376356
43.3	-0.0650714	0.0675389	-0.181347	-0.210509	0.339172	-0.0620426	-0.0683461	0.352233	0.198125	0.0732924	0.0284298	0.0850074	0.97347	0.153774		0.120266	0.0796654		0.0159327	0.215315	0.0158106	-0.104738	0.0297616	-0.374888	-0.0317565	-0.103876	0.135334	0.0513903	-0.0544786	-0.0966303	0.0692775	0.0562701		-0.0126625	0.0370656
43.4	-0.0622425	0.075827	-0.180934	-0.182922	0.338608	-0.0755369	-0.0657242	0.350313	0.199504	0.0537762	0.024407	0.0878472	0.974671	0.14532		0.120208	0.0792489		0.0156154	0.227197	0.031409	-0.0958497	0.0302249	-0.366284	-0.0347655	-0.111161	0.12541	0.0411426	-0.0580168	-0.102214	0.0732282	0.0409073		-0.0130826	0.036806
43.5	-0.0582087	0.0839768	-0.180609	-0.156016	0.337231	-0.0899213	-0.0618645	0.348132	0.199385	0.0337771	0.0210181	0.0906166	0.975305	0.136227		0.119932	0.0788722		0.011001	0.238176	0.0469514	-0.0870663	0.0302303	-0.361975	-0.0367376	-0.117034	0.115445	0.0307261	-0.0601007	-0.107567	0.0749948	0.0267666		-0.0140135	0.0368145
43.6	-0.0533239	0.0935401	-0.179776	-0.130939	0.334822	-0.104293	-0.0568617	0.346039	0.198195	0.0148666	0.0182629	0.0935474	0.975434	0.126967		0.119749	0.0785318		0.00981787	0.247833	0.0616021	-0.0786173	0.0298144	-0.3613	-0.0375201	-0.121096	0.106003	0.0208924	-0.0605683	-0.112785	0.0754151	0.0148647		-0.0146889	0.0370581
43.7	-0.0482011	0.101786	-0.177934	-0.108643	0.331353	-0.11778	-0.0509681	0.344186	0.196463	-0.00143215	0.0162766	0.096892	0.975008	0.118029		0.119645	0.0782111		0.00801609	0.255755	0.0747343	-0.0706877	0.0289469	-0.363436	-0.0370262	-0.123186	0.0975476	0.0123636	-0.0592375	-0.117949	0.0752062	0.005881		-0.0152194	0.0374359
43.8	-0.0435514	0.107211	-0.174704	-0.0898599	0.327042	-0.129463	-0.0445213	0.342502	0.194823	-0.0137708	0.0152916	0.100924	0.973945	0.109937		0.1197	0.0778707		0.00559435	0.261583	0.0858691	-0.0634256	0.0276482	-0.367366	-0.0352989	-0.123356	0.0904535	0.00573026	-0.0559563	-0.122935	0.0748578	8.90836e-05		-0.0154652	0.0378511
43.9	-0.0401151	0.108431	-0.169941	-0.0752021	0.322296	-0.138385	-0.037888	0.340799	0.193869	-0.0210875	0.015493	0.105839	0.972146	0.103329		0.11997	0.0774676		0.00257427	0.265128	0.0946946	-0.0569586	0.0260942	-0.372097	-0.0324822	-0.12184	0.0850194	0.00144259	-0.0506615	-0.127426	0.0745904	-0.00256022		-0.0153201	0.0382205
44	-0.0384674	0.104438	-0.163782	-0.0651321	0.317754	-0.14366	-0.031364	0.338723	0.194227	-0.0227224	0.0169337	0.111704	0.969579	0.098906		0.12051	0.0769733		-0.00100148	0.266348	0.101001	-0.0514018	0.0245933	-0.376525	-0.028823	-0.119085	0.0814507	-0.000238808	-0.0435032	-0.130962	0.0743336	-0.00238335		-0.0147284	0.0384697
44.1	-0.0389158	0.0948104	-0.15656	-0.0599691	0.313959	-0.144542	-0.0250931	0.336033	0.196383	-0.0184985	0.0193717	0.118396	0.966233	0.0973127		0.121351	0.0763822		-0.00507509	0.265362	0.104804	-0.0469198	0.023539	-0.379657	-0.0246014	-0.115442	0.0798506	0.000753346	-0.0348974	-0.132959	0.0737167	0.000137068		-0.0136706	0.038541
44.2	-0.0414791	0.079804	-0.148801	-0.0599234	0.311509	-0.140593	-0.019122	0.332697	0.200629	-0.00873469	0.0223021	0.125623	0.962215	0.0991369		0.122519	0.0757316		-0.00968246	0.262451	0.106175	-0.0437138	0.0232415	-0.380729	-0.0200989	-0.111212	0.0802543	0.00426557	-0.0254489	-0.132893	0.0721934	0.00443162		-0.0121975	0.0383979
44.3	-0.045865	0.0602588	-0.141063	-0.065052	0.310836	-0.131831	-0.0134223	0.328792	0.207057	0.00575746	0.0250037	0.132975	0.957643	0.104715		0.123986	0.0750894		-0.0149126	0.257867	0.105338	-0.0420102	0.0239019	-0.379264	-0.0155979	-0.106632	0.0825585	0.00996213	-0.0158553	-0.130441	0.0691651	0.00995557		-0.0104261	0.0380245
44.4	-0.0516174	0.0375992	-0.133823	-0.0751874	0.312177	-0.11867	-0.00790707	0.324739	0.215407	0.0237519	0.0267297	0.139922	0.952624	0.114078		0.125702	0.0745405		-0.0209222	0.251847	0.102594	-0.0420426	0.0253722	-0.375255	-0.0112747	-0.101821	0.086561	0.0173353	-0.00662653	-0.125567	0.0640483	0.0161852		-0.00854043	0.0374356
44.5	-0.0581815	0.0135543	-0.127483	-0.0898931	0.315526	-0.10211	-0.00260953	0.321013	0.225139	0.0436779	0.0267786	0.145957	0.947329	0.12685		0.127539	0.074175		-0.0279025	0.244558	0.0982866	-0.0439321	0.0271807	-0.369166	-0.00730519	-0.096837	0.0919518	0.0257545	0.00192412	-0.118623	0.0564752	0.0226592		-0.00678398	0.0366812
44.6	-0.0650545	-0.00998745	-0.122218	-0.108326	0.320734	-0.0835062	0.00232647	0.318005	0.235457	0.0638529	0.0247698	0.150605	0.941918	0.142204		0.129341	0.0740513		-0.0359895	0.236121	0.0927771	-0.0476551	0.0286668	-0.361807	-0.00374201	-0.0917409	0.0983317	0.0344727	0.00981997	-0.110267	0.0463113	0.029016		-0.00540607	0.0358395
44.7	-0.0718285	-0.0313058	-0.118052	-0.129242	0.327432	-0.0644975	0.00658648	0.315868	0.245419	0.0825993	0.0206525	0.153505	0.936675	0.158904		0.130908	0.074188		-0.0452347	0.226645	0.0864433	-0.0529706	0.0290692	-0.354276	-0.000599128	-0.0864929	0.105243	0.0427423	0.0174331	-0.101433	0.0337357	0.034976		-0.00462277	0.0350108
44.8	-0.0782631	-0.0489588	-0.114865	-0.150963	0.335165	-0.0468061	0.00970784	0.314424	0.254041	0.098425	0.014765	0.154479	0.931989	0.175411		0.132039	0.0745531		-0.0555171	0.21635	0.0796512	-0.0594298	0.0277541	-0.347526	0.00207439	-0.0811115	0.112149	0.0498699	0.0252145	-0.0930994	0.0192873	0.0403389		-0.00457104	0.0342877
44.9	-0.0842294	-0.0620499	-0.112426	-0.171493	0.343435	-0.0320689	0.00998278	0.313113	0.260478	0.11016	0.00768717	0.153552	0.928362	0.190134		0.132474	0.0750841		-0.0665527	0.205607	0.0727766	-0.0663925	0.0242794	-0.342406	0.0019054	-0.0755715	0.118552	0.0552629	0.0335717	-0.0862014	0.00366991	0.0449578		-0.00546724	0.0337441
45	-0.0896927	-0.0702858	-0.110463	-0.188667	0.351722	-0.0217166	0.0090622	0.31115	0.26407	0.117037	0.000124319	0.150892	0.926425	0.201514		0.132227	0.0756712		-0.0779461	0.195003	0.0662421	-0.0731529	0.0185317	-0.339351	0.00353937	-0.0698255	0.123968	0.0585438	0.0427091	-0.0814361	-0.0122476	0.0487299		-0.00690659	0.0334253
45.1	-0.0946148	-0.0739322	-0.108708	-0.200419	0.359539	-0.0168136	0.0053894	0.307627	0.264455	0.118731	-0.00731704	0.146892	0.926843	0.208366		0.131146	0.0762424		-0.0892343	0.185206	0.0605493	-0.0790095	0.0107075	-0.338439	0.00451393	-0.0638735	0.128054	0.0595346	0.0524481	-0.0791849	-0.0275963	0.0515489		-0.00891251	0.0333314
45.2	-0.0989169	-0.0737304	-0.106942	-0.205017	0.366481	-0.0180741	-0.00132928	0.301851	0.261557	0.115293	-0.0141949	0.142035	0.930212	0.209963		0.129228	0.0767507		-0.10002	0.176981	0.0562529	-0.0833767	0.00122757	-0.339453	0.00464558	-0.0578434	0.130601	0.0582411	0.0622768	-0.07951	-0.0415429	0.0533715		-0.0112963	0.0334365
45.3	-0.102438	-0.0705767	-0.104927	-0.201348	0.372144	-0.0257309	-0.0111264	0.293535	0.255553	0.107146	-0.0204272	0.136852	0.936941	0.206058		0.126547	0.0771939		-0.109986	0.170977	0.0539432	-0.0858145	-0.00931355	-0.342034	0.00374425	-0.0519814	0.131581	0.0549041	0.0714411	-0.0821592	-0.0534157	0.0541706		-0.0138531	0.0336985
45.4	-0.104929	-0.0654917	-0.102523	-0.189066	0.376266	-0.0396541	-0.023745	0.28295	0.246849	0.0949219	-0.0261755	0.131899	0.947124	0.196988		0.123244	0.0776212		-0.118944	0.167654	0.054191	-0.0860925	-0.0202746	-0.345753	0.00164533	-0.04664	0.131084	0.0498479	0.0791081	-0.0866137	-0.0627198	0.0539792		-0.0163949	0.0340693
45.5	-0.106085	-0.0592881	-0.0996195	-0.168667	0.378623	-0.0591694	-0.0386716	0.270905	0.235967	0.0794587	-0.0318465	0.127769	0.960466	0.183601		0.119532	0.0781092		-0.1268	0.167148	0.0574226	-0.0841802	-0.0310127	-0.350237	-0.00173458	-0.042385	0.129232	0.0434969	0.0845859	-0.0922508	-0.0691649	0.0529017		-0.0187841	0.0345082
45.6	-0.105644	-0.0525179	-0.0961546	-0.141421	0.379148	-0.0831082	-0.0552176	0.258661	0.223513	0.0617163	-0.0379109	0.124947	0.97631	0.167132		0.115675	0.0787393		-0.133529	0.169245	0.0638713	-0.080237	-0.0409118	-0.355138	-0.00638445	-0.0396516	0.126177	0.0363	0.0874542	-0.0984099	-0.0727104	0.0511638		-0.0209115	0.0349847
45.7	-0.103497	-0.0455921	-0.0921352	-0.109233	0.377895	-0.109882	-0.072515	0.247725	0.210139	0.0427414	-0.0448043	0.123907	0.993679	0.149054		0.111963	0.0795653		-0.139072	0.173383	0.073426	-0.0745323	-0.0495118	-0.360226	-0.0121231	-0.0388024	0.121985	0.0287041	0.0875765	-0.104433	-0.0736313	0.0490633		-0.0227281	0.0354789
45.8	-0.0997443	-0.0387509	-0.0876064	-0.0744222	0.375211	-0.137404	-0.0896091	0.239549	0.196451	0.0237084	-0.0527718	0.124998	1.01132	0.130871		0.1087	0.080581		-0.143379	0.178764	0.085602	-0.0674813	-0.0564166	-0.365135	-0.0186428	-0.0398244	0.116608	0.0211793	0.085126	-0.109825	-0.0724262	0.0470035		-0.0242034	0.0359673
45.9	-0.0947719	-0.032326	-0.082646	-0.0394546	0.37156	-0.163451	-0.105583	0.235226	0.182991	0.00581736	-0.0618712	0.12849	1.0279	0.113985		0.106133	0.081719		-0.146384	0.184453	0.0995666	-0.0595829	-0.0614408	-0.3695	-0.0254988	-0.0423924	0.109951	0.0141498	0.080372	-0.114181	-0.0700206	0.0455192		-0.0253563	0.0364215
46	-0.0892329	-0.0268603	-0.0773676	-0.00669702	0.367628	-0.185747	-0.119525	0.235341	0.170228	-0.00970988	-0.0719322	0.134387	1.04213	0.0994627		0.104436	0.0828601		-0.148032	0.189511	0.114133	-0.0513925	-0.0645504	-0.372774	-0.0321387	-0.0457708	0.10201	0.00805042	0.0735681	-0.117212	-0.0675461	0.0451427		-0.0262144	0.0367911
46.1	-0.0839642	-0.0231456	-0.0718626	0.0218301	0.363997	-0.202307	-0.130689	0.239847	0.158531	-0.0217551	-0.0826712	0.142552	1.05289	0.0880435		0.103664	0.0838594		-0.148407	0.193158	0.127903	-0.0434943	-0.0658954	-0.374305	-0.038012	-0.0490366	0.0928883	0.00327483	0.0649013	-0.118785	-0.0663295	0.0463765		-0.0268402	0.0370111
46.2	-0.0798296	-0.0221391	-0.0662178	0.0445072	0.361193	-0.211745	-0.138457	0.248107	0.148217	-0.0293903	-0.0936545	0.152578	1.05931	0.0800121		0.103749	0.0845798		-0.147691	0.194832	0.139421	-0.0364793	-0.06585	-0.373293	-0.0425989	-0.0511803	0.0829974	0.00018146	0.0544601	-0.118787	-0.0676314	0.0495537		-0.0272904	0.0370051
46.3	-0.0775658	-0.0249265	-0.0605061	0.0602886	0.359409	-0.213327	-0.142514	0.259071	0.139498	-0.0320583	-0.104452	0.16385	1.06087	0.0753916		0.104502	0.0849217		-0.146303	0.194228	0.147409	-0.0308704	-0.0648991	-0.368888	-0.0454733	-0.0515082	0.0729281	-0.000979565	0.0422887	-0.117207	-0.0724534	0.0547585		-0.0276407	0.0367064
46.4	-0.0776807	-0.0323423	-0.0548164	0.0687046	0.358543	-0.207085	-0.142864	0.271402	0.132561	-0.0296255	-0.114568	0.175611	1.05741	0.0738842		0.105652	0.0848408		-0.144755	0.191287	0.150922	-0.0270743	-0.0636244	-0.360263	-0.0463286	-0.0495209	0.0635204	-9.99398e-05	0.0286169	-0.114049	-0.081354	0.0617128		-0.0279293	0.0360752
46.5	-0.0803368	-0.044927	-0.0492767	0.0698239	0.358141	-0.193718	-0.139813	0.283928	0.127553	-0.0224199	-0.1235	0.187	1.04909	0.0750895		0.106902	0.0843514		-0.143717	0.186247	0.14947	-0.025314	-0.062609	-0.34664	-0.0450072	-0.0452238	0.0556324	0.00276702	0.013894	-0.109408	-0.0942377	0.0698403		-0.0281647	0.0351131
46.6	-0.0854039	-0.0626451	-0.0440694	0.0642403	0.357506	-0.174434	-0.134035	0.295613	0.124537	-0.0112026	-0.130778	0.197202	1.03637	0.078536		0.10796	0.0835201		-0.143809	0.179479	0.143148	-0.0256289	-0.0623624	-0.327547	-0.0415156	-0.0388586	0.0500293	0.00738188	-0.00107728	-0.103406	-0.110347	0.0782808		-0.0283023	0.0338706
46.7	-0.0924945	-0.0849088	-0.0393872	0.052967	0.355895	-0.150817	-0.126416	0.30584	0.123532	0.00295797	-0.135935	0.205634	1.01997	0.0837281		0.108612	0.0824514		-0.145576	0.171487	0.132542	-0.0278088	-0.0631762	-0.302914	-0.0360069	-0.030829	0.0471681	0.0133223	-0.0152599	-0.0961738	-0.128236	0.0860897		-0.0282408	0.0324385
46.8	-0.101092	-0.110599	-0.0354536	0.0374064	0.35266	-0.124636	-0.118014	0.314305	0.124435	0.0187956	-0.138639	0.211916	1.00076	0.0901155		0.108711	0.0812634		-0.149422	0.16288	0.118655	-0.0314786	-0.0651328	-0.27333	-0.0288073	-0.0214181	0.0471524	0.020061	-0.0274552	-0.0879204	-0.146202	0.0923811		-0.0278598	0.0309483
46.9	-0.110607	-0.138275	-0.0324123	0.0191573	0.347348	-0.0977707	-0.109871	0.320977	0.12699	0.0350484	-0.138744	0.21607	0.979736	0.0972057		0.108204	0.0800683		-0.155499	0.15432	0.10277	-0.0361116	-0.0681397	-0.240092	-0.0203805	-0.010686	0.049657	0.0270171	-0.0366609	-0.0787767	-0.16244	0.0965176		-0.0270361	0.0295471
47	-0.120516	-0.166419	-0.0303313	1.28243e-05	0.339726	-0.0721335	-0.102858	0.325921	0.130786	0.0505491	-0.136339	0.218404	0.957923	0.104406		0.107081	0.0789526		-0.163694	0.146457	0.0862643	-0.0411191	-0.0719038	-0.205224	-0.0112198	0.00152129	0.0540206	0.0336294	-0.04221	-0.0689469	-0.175344	0.0981571		-0.0256866	0.0283735
47.1	-0.130367	-0.193607	-0.0291017	-0.0182701	0.329844	-0.0495889	-0.0975968	0.32918	0.135264	0.0643184	-0.131901	0.219528	0.936226	0.111147		0.105362	0.0779645		-0.173646	0.139888	0.0704149	-0.045938	-0.0761659	-0.171277	-0.00193116	0.0154842	0.0593865	0.0394205	-0.0440252	-0.0585426	-0.183805	0.0973765		-0.0238114	0.0275308
47.2	-0.139873	-0.218751	-0.0284509	-0.0340544	0.317939	-0.0318876	-0.0943537	0.330696	0.139719	0.075572	-0.126183	0.220109	0.915417	0.116935		0.10306	0.0771155		-0.184793	0.135091	0.0562337	-0.0500901	-0.0807053	-0.141052	0.006904	0.0313465	0.0647688	0.0440247	-0.042636	-0.0477557	-0.187353	0.094579		-0.0215312	0.0270628
47.3	-0.148854	-0.241106	-0.02797	-0.045881	0.304442	-0.0204914	-0.0930452	0.330204	0.143361	0.0837004	-0.120202	0.22071	0.896087	0.121303		0.100161	0.0763857		-0.196402	0.1324	0.0444787	-0.053255	-0.0855781	-0.117134	0.0147559	0.0488738	0.0692689	0.0471814	-0.0391699	-0.0368549	-0.186056	0.0903759		-0.0190797	0.0269486
47.4	-0.157257	-0.260182	-0.0271096	-0.0526108	0.289806	-0.0165122	-0.0838364	0.327395	0.145395	0.0882167	-0.115114	0.221661	0.87861	0.123926		0.0973134	0.0756091		-0.20766	0.131964	0.0355465	-0.0552869	-0.0909847	-0.101498	0.0206547	0.0673587	0.0721121	0.0487377	-0.0350768	-0.0262067	-0.180513	0.0854974		-0.0168111	0.0271172
47.5	-0.165113	-0.275752	-0.0253433	-0.0534393	0.274619	-0.0205834	-0.0851649	0.321873	0.14511	0.0887103	-0.112007	0.222908	0.86314	0.12469		0.0931177	0.0750026		-0.217787	0.133706	0.0294376	-0.0561861	-0.0972853	-0.0953078	0.0251279	0.0854915	0.0726847	0.0485792	-0.031963	-0.0163036	-0.171598	0.0805979		-0.0150576	0.0274881
47.6	-0.172516	-0.287641	-0.0221856	-0.047879	0.259426	-0.0328207	-0.0869161	0.313324	0.141994	0.0848592	-0.111786	0.224028	0.849727	0.123632		0.0882318	0.0744123		-0.226096	0.137374	0.0259064	-0.0560917	-0.104914	-0.0987213	0.0272367	0.101541	0.070559	0.046667	-0.0312478	-0.00774625	-0.160329	0.0762381		-0.0142588	0.0279794
47.7	-0.179599	-0.29571	-0.0173057	-0.0358494	0.244805	-0.0528353	-0.0885475	0.301593	0.135756	0.0764414	-0.115031	0.224279	0.838281	0.121062		0.0826671	0.0738393		-0.232113	0.14252	0.0245275	-0.0551735	-0.114241	-0.11095	0.0266663	0.113622	0.0654615	0.0429533	-0.0339324	-0.00118832	-0.147702	0.0727882		-0.0147687	0.0285318
47.8	-0.186517	-0.299928	-0.0106105	-0.0176298	0.231277	-0.0796924	-0.0897279	0.286657	0.126475	0.0634616	-0.121874	0.222818	0.828675	0.117346		0.0764807	0.0733177		-0.235587	0.148587	0.0247838	-0.0536437	-0.125399	-0.130499	0.0231934	0.120154	0.0572968	0.0374255	-0.040512	0.00279751	-0.134659	0.0704974		-0.016826	0.0291145
47.9	-0.193414	-0.300414	-0.00222545	0.00614003	0.219314	-0.112099	-0.090212	0.268802	0.11451	0.0462515	-0.132003	0.21887	0.820672	0.11298		0.069798	0.0729067		-0.236569	0.155008	0.0261743	-0.0516257	-0.138266	-0.155364	0.0167829	0.120006	0.0461449	0.0301465	-0.050883	0.0038259	-0.12202	0.0694746		-0.0205118	0.0297192
48	-0.20039	-0.297477	0.00750639	0.0344418	0.209339	-0.148345	-0.0898932	0.248454	0.100548	0.0255132	-0.144683	0.21198	0.813986	0.108491		0.0628194	0.0726748		-0.235334	0.161195	0.0283585	-0.0492074	-0.152375	-0.183299	0.00761942	0.112964	0.0323147	0.0212822	-0.0644579	0.00170909	-0.110468	0.0698212		-0.0257055	0.0303559
48.1	-0.207534	-0.291743	0.0180721	0.0659569	0.201667	-0.186373	-0.0886677	0.226411	0.0855099	0.00238752	-0.158861	0.202102	0.808376	0.104391		0.0558353	0.0726845		-0.232322	0.166647	0.031069	-0.0464462	-0.167048	-0.212083	-0.00377263	0.0996997	0.0164077	0.0111424	-0.080319	-0.00340447	-0.10047	0.0716988		-0.0320858	0.0310427
48.2	-0.21487	-0.284152	0.0289429	0.0991119	0.196575	-0.223926	-0.0863404	0.203653	0.0704225	-0.0215664	-0.173303	0.189681	0.803542	0.101057		0.049202	0.0729566		-0.228053	0.170886	0.0342085	-0.043396	-0.18134	-0.239649	-0.0165062	0.0819316	-0.000683227	0.000210075	-0.0971915	-0.0110942	-0.0924575	0.0753159		-0.0391299	0.0317891
48.3	-0.22234	-0.275795	0.0396419	0.132215	0.194114	-0.258618	-0.0825803	0.181336	0.0563395	-0.0445247	-0.186726	0.175635	0.799321	0.0987432		0.0433401	0.0734568		-0.22305	0.173542	0.0377513	-0.0401979	-0.194187	-0.264357	-0.0294678	0.0621321	-0.0177725	-0.0108396	-0.113808	-0.020681	-0.0866429	0.0809802		-0.0461856	0.0325851
48.4	-0.229833	-0.267844	0.0498384	0.1635	0.194234	-0.288111	-0.0769294	0.16079	0.0442395	-0.0645464	-0.197942	0.161216	0.79567	0.0975655		0.0387034	0.074096		-0.217757	0.174177	0.0416645	-0.0370734	-0.204532	-0.285054	-0.0413196	0.043135	-0.0334597	-0.0212244	-0.128825	-0.0312438	-0.0830916	0.0890057		-0.0525427	0.0333843
48.5	-0.237252	-0.261412	0.0593918	0.191313	0.196668	-0.310362	-0.0688163	0.143414	0.0348939	-0.0798299	-0.206037	0.147748	0.792803	0.0974516		0.0357124	0.0747563		-0.212512	0.172424	0.0458866	-0.0343978	-0.211437	-0.301154	-0.0507209	0.0278444	-0.0463201	-0.0300795	-0.14113	-0.0417492	-0.081654	0.0996388		-0.0575258	0.034122
48.6	-0.244472	-0.257437	0.068267	0.214125	0.201004	-0.323917	-0.0577772	0.130289	0.0287684	-0.0888877	-0.210353	0.136509	0.791059	0.0983235		0.0346786	0.0753164		-0.207594	0.167833	0.0502544	-0.0326734	-0.214295	-0.31259	-0.0564988	0.0188091	-0.0550694	-0.0366179	-0.149825	-0.0511578	-0.082085	0.112922		-0.0606134	0.0347304
48.7	-0.251463	-0.256508	0.0764608	0.230597	0.206554	-0.328056	-0.0434751	0.1224	0.0260867	-0.0907724	-0.210569	0.128526	0.790822	0.100015		0.0357584	0.0756833		-0.203242	0.160072	0.0545473	-0.0324744	-0.212897	-0.319716	-0.057798	0.017917	-0.0587924	-0.0402116	-0.154494	-0.0584785	-0.083996	0.128582		-0.0614987	0.0351735
48.8	-0.258332	-0.258997	0.0839401	0.239667	0.212467	-0.322915	-0.0258676	0.120262	0.026695	-0.08515	-0.206669	0.124311	0.792339	0.102319		0.0388621	0.0758144		-0.19975	0.148832	0.0584558	-0.0343924	-0.207531	-0.323152	-0.0542546	0.0260942	-0.0570838	-0.0404618	-0.155169	-0.0630136	-0.0869003	0.145967		-0.0601685	0.0354632
48.9	-0.265295	-0.264946	0.090435	0.240555	0.217833	-0.309463	-0.00535471	0.123817	0.0301696	-0.0723437	-0.198901	0.123866	0.795562	0.105056		0.0436422	0.0757214		-0.197503	0.134025	0.0615834	-0.0389079	-0.198993	-0.323614	-0.0460823	0.0433479	-0.0501364	-0.0372745	-0.152421	-0.0642919	-0.0902353	0.163995		-0.0568934	0.0356719
49	-0.272675	-0.274102	0.0954857	0.240969	0.2218	-0.289264	0.0174046	0.132412	0.0358043	-0.0533522	-0.187758	0.126633	0.800028	0.108044		0.0501021	0.0755698		-0.196932	0.11589	0.0620145	-0.0463132	-0.188497	-0.321738	-0.0339697	0.0686556	-0.0387233	-0.0308877	-0.147369	-0.0622333	-0.0933409	0.181191		-0.0523038	0.0358878
49.1	-0.280801	-0.285982	0.0984606	0.22455	0.223638	-0.264295	0.0413668	0.144767	0.0427828	-0.0296609	-0.173888	0.13161	0.804867	0.111093		0.056322	0.0752029		-0.198525	0.0950258	0.0624898	-0.0566057	-0.177435	-0.318144	-0.0190193	0.100112	-0.0240335	-0.0218172	-0.141419	-0.0571097	-0.0956146	0.195858		-0.0468741	0.0362902
49.2	-0.291044	-0.299954	0.0986944	0.200425	0.223016	-0.236611	0.0654068	0.15901	0.0502193	-0.00312712	-0.158141	0.137442	0.809026	0.114045		0.0620291	0.0748613		-0.202708	0.0642832	0.061066	-0.0694197	-0.167227	-0.313346	-0.00257207	0.135107	-0.00749886	-0.0107997	-0.136136	-0.0494997	-0.0964128	0.206243		-0.0420658	0.0367944
49.3	-0.301178	-0.315221	0.0956178	0.169994	0.219966	-0.208002	0.0883087	0.17284	0.0573695	0.0242427	-0.141476	0.1427	0.811479	0.116726		0.066669	0.0745532		-0.20971	0.0413732	0.0575138	-0.0840066	-0.159008	-0.307989	0.0140193	0.170614	0.0093614	0.00130014	-0.132951	-0.0402042	-0.0951885	0.210794		-0.0374344	0.0377062
49.4	-0.311915	-0.33088	0.0890843	0.135361	0.214966	-0.180031	0.109019	0.183718	0.0636713	0.0504589	-0.124937	0.146072	0.811511	0.118975		0.0696481	0.0743333		-0.21949	0.019983	0.0517597	-0.0992989	-0.15352	-0.302807	0.0295987	0.203411	0.0252116	0.0135838	-0.133007	-0.0301685	-0.0916196	0.208416		-0.0341391	0.0387697
49.5	-0.322558	-0.345959	0.0793792	0.0991672	0.208817	-0.153821	0.126693	0.18923	0.068861	0.073726	-0.109568	0.146583	0.808876	0.12065		0.0707197	0.0741797		-0.231646	0.00194149	0.0439788	-0.113962	-0.151019	-0.298555	0.0433026	0.230554	0.0389803	0.0251758	-0.136937	-0.0202581	-0.0856503	0.198675		-0.03253	0.0398393
49.6	-0.332114	-0.359456	0.0673457	0.0644339	0.202427	-0.130182	0.14072	0.187446	0.072941	0.0925301	-0.0962866	0.143705	0.803952	0.121687		0.0699392	0.0740332		-0.245397	-0.0110925	0.0345922	-0.126604	-0.151218	-0.295983	0.054644	0.249512	0.0499598	0.0353208	-0.144846	-0.0113373	-0.0775729	0.181879		-0.0327245	0.0407512
49.7	-0.339424	-0.370322	0.0542803	0.0342168	0.196669	-0.109764	0.150857	0.177176	0.0761156	0.105754	-0.0856894	0.137443	0.797549	0.121972		0.0676309	0.0738084		-0.259638	-0.0179341	0.0242666	-0.135922	-0.153545	-0.295598	0.0634378	0.258485	0.0578171	0.0433997	-0.156294	-0.00402596	-0.068154	0.159053		-0.034618	0.0413658
49.8	-0.343362	-0.377691	0.0417585	0.0113394	0.192272	-0.0931017	0.157136	0.15829	0.0786062	0.112673	-0.0780053	0.128244	0.790701	0.121541		0.0643144	0.0734279		-0.273096	-0.0179895	0.0138739	-0.140901	-0.157218	-0.297474	0.0697614	0.256599	0.0624849	0.0489519	-0.170398	0.00121735	-0.0583319	0.131783		-0.0379098	0.041593
49.9	-0.343057	-0.38084	0.0313801	-0.0019134	0.189706	-0.0806946	0.159841	0.13161	0.0805229	0.11298	-0.0729841	0.116976	0.784331	0.120351		0.0605864	0.0728394		-0.284416	-0.0114841	0.00451523	-0.140974	-0.161383	-0.301252	0.0737802	0.244012	0.0641365	0.0517121	-0.185979	0.00415938	-0.0492842	0.101867		-0.042185	0.041403
50	-0.338053	-0.379382	0.0244855	-0.00409467	0.189213	-0.0729663	0.159493	0.0988973	0.0817806	0.106744	-0.0699571	0.104632	0.779233	0.118438		0.0570331	0.0720496		-0.292396	0.000715932	-0.00268715	-0.136085	-0.165378	-0.306057	0.0757227	0.221745	0.0630858	0.0516375	-0.201752	0.00474302	-0.0420767	0.0710875		-0.0469782	0.040819
50.1	-0.328444	-0.373284	0.02187	0.00534716	0.190829	-0.0701842	0.156696	0.0625301	0.0820365	0.0944422	-0.0680256	0.0922387	0.775824	0.115815		0.0541208	0.0711222		-0.296138	0.0171434	-0.00663545	-0.12672	-0.168745	-0.310855	0.0757849	0.191781	0.0596358	0.0488792	-0.216479	0.0030137	-0.0375755	0.0408587		-0.0518608	0.0399153
50.2	-0.314841	-0.362937	0.0237528	0.0259122	0.194419	-0.0722827	0.152131	0.0249987	0.0808047	0.0769355	-0.0662017	0.0807059	0.774192	0.112458		0.0521462	0.0701714		-0.295089	0.03602	-0.0064391	-0.113798	-0.171327	-0.314569	0.0741259	0.156663	0.0541304	0.043824	-0.229144	-0.000778164	-0.0362273	0.0120537		-0.0564682	0.0387926
50.3	-0.298338	-0.349124	0.0297113	0.0561515	0.199771	-0.0788691	0.146381	-0.0113718	0.0776035	0.055374	-0.0636576	0.0706488	0.77422	0.108324		0.0512018	0.0693452		-0.289187	0.0554173	-0.00155471	-0.0985842	-0.173185	-0.316518	0.0708453	0.119385	0.0468508	0.0370432	-0.239022	-0.00630779	-0.0380829	-0.0150287		-0.0605663	0.0375725
50.4	-0.280279	-0.332886	0.0387653	0.0938111	0.206466	-0.0891369	0.13992	-0.0447935	0.0720208	0.031205	-0.059878	0.0624626	0.775666	0.103327		0.0511907	0.0687856		-0.278746	0.0735939	0.00804292	-0.082475	-0.174697	-0.316341	0.0660289	0.0830287	0.0380737	0.0292991	-0.24578	-0.0131025	-0.0428333	-0.0405752		-0.0640345	0.0363733
50.5	-0.262136	-0.31547	0.0496446	0.136077	0.213976	-0.101836	0.133037	-0.0741663	0.0639658	0.00604012	-0.0547006	0.0562167	0.778373	0.0974154		0.0518883	0.0686012		-0.26443	0.0890317	0.0218323	-0.0668202	-0.17632	-0.314175	0.0598072	0.0503414	0.0280851	0.0214157	-0.249406	-0.0206239	-0.0497128	-0.0650029		-0.0668555	0.0352927
50.6	-0.245243	-0.298192	0.0609858	0.179822	0.221609	-0.115538	0.125895	-0.0990814	0.0536687	-0.018452	-0.0483921	0.051835	0.782191	0.0906212		0.0529807	0.0688297		-0.247155	0.10059	0.0387335	-0.052778	-0.178631	-0.310543	0.0523971	0.023527	0.0172552	0.0142373	-0.250241	-0.0282226	-0.0578171	-0.0887201		-0.0690977	0.0344041
50.7	-0.230628	-0.282328	0.0715809	0.221904	0.228643	-0.128615	0.118584	-0.119638	0.0416982	-0.0406683	-0.0414299	0.0490479	0.787051	0.0831037		0.0541647	0.0694268		-0.228004	0.107538	0.0570804	-0.0411759	-0.182103	-0.306126	0.0441115	0.0039492	0.00599952	0.00850965	-0.248786	-0.0352367	-0.0662235	-0.111905		-0.0708837	0.033737
50.8	-0.21893	-0.269004	0.0804878	0.259459	0.234319	-0.139499	0.111215	-0.136233	0.0288732	-0.0592231	-0.034445	0.0474529	0.792933	0.0751768		0.0551845	0.070279		-0.208098	0.109598	0.0750179	-0.0324771	-0.18703	-0.30155	0.0354636	-0.00797936	-0.00514583	0.00478127	-0.245646	-0.0411028	-0.0740982	-0.134399		-0.0723333	0.0332835
50.9	-0.210364	-0.259179	0.0871938	0.290094	0.23795	-0.146837	0.10393	-0.149349	0.0161459	-0.0729903	-0.0280238	0.0466747	0.79973	0.0673198		0.0558782	0.0712298		-0.188576	0.106838	0.0907036	-0.0267624	-0.193414	-0.297225	0.0271082	-0.0127388	-0.015552	0.00334517	-0.241384	-0.0453217	-0.0808403	-0.155703		-0.0735373	0.0330011
51	-0.204739	-0.253538	0.0915112	0.31208	0.239002	-0.149561	0.0970646	-0.159373	0.00446757	-0.0812243	-0.0226224	0.0463931	0.807235	0.0600813		0.0561984	0.072118		-0.170527	0.0996883	0.10254	-0.0238005	-0.20091	-0.29343	0.0198155	-0.0114893	-0.02454	0.00418155	-0.236476	-0.0475757	-0.0860936	-0.175089		-0.0745504	0.0328293
51.1	-0.20159	-0.252437	0.0935984	0.32441	0.237072	-0.147017	0.0910054	-0.166384	-0.00526918	-0.0835702	-0.0184391	0.0464449	0.81508	0.0540319		0.0562097	0.0728048		-0.154879	0.0888016	0.109444	-0.0231188	-0.20879	-0.290241	0.0143418	-0.00581144	-0.0313781	0.00704084	-0.231199	-0.0477297	-0.0897773	-0.191761		-0.0753612	0.0326945
51.2	-0.200292	-0.255857	0.0938028	0.326847	0.231979	-0.139022	0.0861629	-0.170232	-0.0124316	-0.0800777	-0.0154971	0.0468308	0.822848	0.0496076		0.0560478	0.0732043		-0.14236	0.0750126	0.110989	-0.0240993	-0.216166	-0.287629	0.0113463	0.00245844	-0.0354519	0.0114277	-0.225646	-0.0458493	-0.091934	-0.205019		-0.0759229	0.0325286
51.3	-0.200208	-0.263453	0.0925789	0.319822	0.223725	-0.125808	0.0828886	-0.170587	-0.016562	-0.0711702	-0.0136498	0.0477263	0.829936	0.0470882		0.0558805	0.0732787		-0.133463	0.059151	0.107388	-0.0260953	-0.222122	-0.285551	0.0112883	0.0116769	-0.0362879	0.0167654	-0.219824	-0.0421371	-0.0927345	-0.214315		-0.0761614	0.0322835
51.4	-0.200791	-0.274601	0.0904006	0.304397	0.21249	-0.107998	0.0813796	-0.166994	-0.0174388	-0.0576117	-0.0126946	0.0494028	0.835801	0.0465837		0.0558804	0.0730467		-0.128329	0.0420588	0.0993841	-0.0285086	-0.22594	-0.283937	0.0142544	0.0203407	-0.0336485	0.022472	-0.213678	-0.0370096	-0.0922495	-0.219288		-0.0760056	0.031934
51.5	-0.201607	-0.288412	0.0876995	0.282137	0.198643	-0.0865567	0.081663	-0.159233	-0.0151205	-0.0404462	-0.012491	0.0521363	0.84	0.0478978		0.056165	0.072573		-0.12677	0.0244483	0.0881403	-0.0308633	-0.227284	-0.282822	0.0200756	0.0273354	-0.0276028	0.0280798	-0.207229	-0.0310074	-0.0904739	-0.219776		-0.0754106	0.0314934
51.6	-0.202408	-0.303868	0.0848677	0.254916	0.182719	-0.0626172	0.0835964	-0.147323	-0.00986831	-0.0209977	-0.0129536	0.0560971	0.842395	0.0506852		0.0568029	0.0719573		-0.128274	0.00703551	0.0750099	-0.0328312	-0.22642	-0.282186	0.0281935	0.0318368	-0.0185294	0.0332417	-0.200669	-0.0247658	-0.0872926	-0.215735		-0.0743847	0.0310033
51.7	-0.203079	-0.31988	0.0822465	0.224774	0.165442	-0.037432	0.0868866	-0.13179	-0.00214892	-0.000728191	-0.0141972	0.0612578	0.843129	0.0543714		0.0577751	0.0713139		-0.132064	-0.00950271	0.0613674	-0.0342422	-0.224072	-0.281989	0.0378825	0.0334902	-0.00707729	0.0378028	-0.19427	-0.0189536	-0.0825328	-0.207297		-0.0729613	0.0305255
51.8	-0.204963	-0.335414	0.0801303	0.193793	0.147667	-0.0123241	0.0911941	-0.113579	0.00742129	0.0188163	-0.0164134	0.0673705	0.842708	0.0582754		0.0589059	0.0707827		-0.137231	-0.024764	0.048488	-0.0350708	-0.221377	-0.282173	0.0483086	0.032304	0.00591049	0.0416528	-0.188363	-0.0141522	-0.0760388	-0.19471		-0.0712297	0.0301231
51.9	-0.205301	-0.349475	0.078737	0.163901	0.130312	0.0113584	0.0961353	-0.0940532	0.0181105	0.0356339	-0.0197875	0.0740053	0.841886	0.0615742		0.0602169	0.0703916		-0.142823	-0.0371088	0.0374431	-0.035384	-0.21952	-0.28271	0.0586532	0.0287958	0.0195055	0.0447839	-0.183207	-0.0108026	-0.0677914	-0.178417		-0.0691844	0.0298621
52	-0.206277	-0.361152	0.0782175	0.136834	0.1141	0.0323153	0.101346	-0.0746241	0.029193	0.0494262	-0.0245108	0.080582	0.841572	0.0634027		0.0614589	0.0702232		-0.147944	-0.0484054	0.0289809	-0.0352787	-0.219481	-0.283709	0.0682023	0.0237364	0.032785	0.0470372	-0.178912	-0.0091191	-0.0578326	-0.159093		-0.0670738	0.029765
52.1	-0.206234	-0.369681	0.0785696	0.113998	0.0996878	0.0493993	0.106446	-0.0567903	0.0399079	0.0586346	-0.0306258	0.0864943	0.842564	0.0630007		0.0625265	0.0702389		-0.15187	-0.0535782	0.0236131	-0.0348773	-0.221836	-0.285354	0.0763801	0.0181637	0.0449372	0.0482644	-0.175282	-0.009056	-0.0464327	-0.137551		-0.0646056	0.029863
52.2	-0.205818	-0.374342	0.079627	0.0964376	0.0874049	0.0616088	0.111057	-0.0416093	0.0496741	0.0626025	-0.0381065	0.0911678	0.845394	0.0597559		0.0632038	0.0704039		-0.154059	-0.0543722	0.0214657	-0.0342192	-0.226552	-0.288034	0.0827714	0.0132255	0.0553132	0.0481521	-0.17193	-0.0102686	-0.0340535	-0.114739		-0.06195	0.0301349
52.3	-0.204929	-0.374712	0.0811166	0.0848861	0.0773522	0.0682079	0.114797	-0.0297847	0.0579955	0.0611151	-0.0468042	0.0941173	0.850251	0.0533598		0.0633549	0.070657		-0.154148	-0.0507909	0.0224678	-0.0332834	-0.233045	-0.292154	0.087111	0.00972289	0.0634069	0.0462978	-0.168271	-0.0122741	-0.0213479	-0.0915743		-0.0591344	0.0305459
52.4	-0.203504	-0.37057	0.0825972	0.0797394	0.0693738	0.0688851	0.117218	-0.0216335	0.0645473	0.054408	-0.0565176	0.0950751	0.856913	0.0438717		0.062886	0.0709396		-0.151955	-0.0432249	0.0262495	-0.0319428	-0.240287	-0.298005	0.0891085	0.00811417	0.0688934	0.0423026	-0.163763	-0.014438	-0.00913797	-0.0688284		-0.0562081	0.0310416
52.5	-0.201565	-0.361985	0.083615	0.0810628	0.0632546	0.0638237	0.117966	-0.0170671	0.0691382	0.0430716	-0.0670351	0.0939859	0.864796	0.0316968		0.0617685	0.0712113		-0.147414	-0.0324744	0.0323164	-0.0299979	-0.247107	-0.305597	0.0885279	0.00842785	0.0716141	0.0358118	-0.158071	-0.016093	0.00161785	-0.0470599		-0.0532499	0.0315589
52.6	-0.199233	-0.349344	0.0837475	0.0886587	0.0587584	0.0536525	0.116711	-0.0158089	0.0717556	0.0280245	-0.0780487	0.091028	0.873101	0.0176222		0.0600446	0.0714552		-0.140588	-0.0196359	0.0400501	-0.0271866	-0.252349	-0.31453	0.0851696	0.0101262	0.0715595	0.0267006	-0.151053	-0.0167092	0.0100081	-0.0264829		-0.0503515	0.0320282
52.7	-0.196715	-0.333327	0.0827442	0.102012	0.0558039	0.0396131	0.113301	-0.0175154	0.0724824	0.0103997	-0.0891589	0.0866364	0.880954	0.00267716		0.0578505	0.0716729		-0.13168	-0.00594512	0.0487809	-0.0232287	-0.255161	-0.323805	0.0789361	0.0124222	0.0689233	0.0151211	-0.142949	-0.0159253	0.0152108	-0.00708685		-0.047599	0.0323838
52.8	-0.19426	-0.314827	0.0804682	0.120369	0.0544657	0.023227	0.107715	-0.0218036	0.07153	-0.00854406	-0.099847	0.0813951	0.887571	-0.0120583		0.0553858	0.0718731		-0.120988	0.00741203	0.0578596	-0.0179237	-0.2551	-0.332169	0.0699062	0.0144439	0.0640737	0.00158478	-0.134188	-0.0136097	0.0166619	0.0113197		-0.0450512	0.0325779
52.9	-0.192087	-0.294833	0.0769923	0.142654	0.0549827	0.00631788	0.100135	-0.028308	0.0692716	-0.0274773	-0.109464	0.0759535	0.892385	-0.02557		0.0529252	0.072061		-0.108989	0.0194384	0.0667193	-0.01118	-0.252135	-0.338175	0.058401	0.0154926	0.0575836	-0.0130824	-0.125356	-0.00989272	0.0141797	0.0289664		-0.0427164	0.0325822
53	-0.190322	-0.274324	0.0725308	0.167475	0.0576873	-0.00938804	0.0908836	-0.0364997	0.0787182	-0.0450999	-0.117294	0.0710249	0.895017	-0.0370512		0.0516684	0.0722435		-0.096255	0.0293804	0.0748539	-0.00307066	-0.24652	-0.340605	0.0450152	0.0151955	0.0485728	-0.0277978	-0.116965	-0.00510348	0.00796705	0.0460657		-0.0406619	0.0323663
53.1	-0.189004	-0.254212	0.0674227	0.193191	0.0629028	-0.0223818	0.0804331	-0.0455698	0.0756147	-0.0601958	-0.122665	0.0671561	0.895332	-0.045925		0.0501499	0.0723482		-0.0834913	0.0368138	0.0819132	0.00615427	-0.238738	-0.338781	0.030559	0.0136658	0.0411797	-0.0413339	-0.109332	0.000348604	-0.00138854	0.0627397		-0.0385493	0.0320074
53.2	-0.18802	-0.235209	0.0620262	0.217896	0.0707749	-0.0315366	0.0692497	-0.0543628	0.0728989	-0.0717396	-0.125075	0.0647061	0.89334	-0.0518843		0.0495046	0.0723425		-0.0713937	0.0416372	0.0876377	0.0160656	-0.229322	-0.33269	0.0159712	0.0113294	0.0346244	-0.0525239	-0.102513	0.00601702	-0.0130446	0.0789639		-0.0363743	0.0315191
53.3	-0.187229	-0.217798	0.056691	0.239576	0.0813118	-0.0363453	0.0578296	-0.0614155	0.0711852	-0.0789339	-0.124371	0.0637853	0.88914	-0.0548317		0.0498996	0.0721606		-0.060618	0.0439548	0.0918303	0.0260834	-0.218731	-0.322979	0.0022439	0.00881842	0.0297272	-0.0603886	-0.0962908	0.0115768	-0.025988	0.0947148		-0.0340033	0.0309516
53.4	-0.186455	-0.20233	0.0517658	0.256249	0.094247	-0.0367053	0.0465621	-0.0650692	0.0709108	-0.0813245	-0.120703	0.0643225	0.882785	-0.0547863		0.0513906	0.0717276		-0.051664	0.0441037	0.0943301	0.0355982	-0.207267	-0.31086	-0.00971234	0.00683282	0.0270918	-0.0642799	-0.0902599	0.0168461	-0.0390958	0.109952		-0.0313132	0.0303552
53.5	-0.18557	-0.188888	0.0474629	0.266185	0.108986	-0.0330242	0.0357751	-0.0637053	0.072268	-0.0788294	-0.114538	0.0660213	0.874213	-0.0519226		0.0538881	0.0709718		-0.0448061	0.0425122	0.0950298	0.0440102	-0.195138	-0.297624	-0.0191677	0.00583092	0.0270841	-0.0639239	-0.08394	0.0218556	-0.0513163	0.124727		-0.0282047	0.0297646
53.6	-0.184513	-0.177435	0.0438894	0.268108	0.124638	-0.0259922	0.0256746	-0.0560439	0.0751537	-0.0717532	-0.106498	0.0684973	0.8633	-0.0464201		0.0571861	0.0698442		-0.040072	0.0396136	0.0937471	0.0508073	-0.18246	-0.284494	-0.0255972	0.00606069	0.0297616	-0.0594666	-0.0768879	0.0266578	-0.0618123	0.139143		-0.0246428	0.0292009
53.7	-0.183312	-0.167755	0.0409587	0.261421	0.140029	-0.016449	0.0164803	-0.0415379	0.0792149	-0.0607033	-0.0972478	0.0713337	0.849853	-0.0386238		0.0609758	0.0683331		-0.0372571	0.035854	0.0903292	0.0556052	-0.169423	-0.272346	-0.0286849	0.00754108	0.0349579	-0.0513751	-0.0689309	0.0314137	-0.069923	0.153294		-0.0206389	0.0286803
53.8	-0.182057	-0.159518	0.0384766	0.246247	0.153923	-0.00524782	0.00835765	-0.0203755	0.083916	-0.0465612	-0.0873115	0.0741223	0.833678	-0.0289754		0.0649053	0.0664699		-0.0359915	0.0316139	0.0846573	0.0582081	-0.156288	-0.261745	-0.0283849	0.0099015	0.0422731	-0.0403934	-0.0600324	0.0362302	-0.0753267	0.167218		-0.01629	0.0282207
53.9	-0.180831	-0.152279	0.0360159	0.223513	0.164996	0.00682163	0.00156095	0.00638084	0.0886475	-0.0303327	-0.0770218	0.0765551	0.814719	-0.0180915		0.0686181	0.0643311		-0.0357882	0.027222	0.0766728	0.0585967	-0.143533	-0.252949	-0.024852	0.01283	0.0512282	-0.0274597	-0.0504472	0.041118	-0.0780559	0.180787		-0.0117593	0.0278493
54	-0.179665	-0.145464	0.033091	0.194777	0.172122	0.0190075	-0.00367514	0.0368927	0.0928997	-0.0130471	-0.0664976	0.0784469	0.793245	-0.00667725		0.0718183	0.0620299		-0.0361456	0.0230142	0.0664768	0.0569257	-0.13175	-0.246097	-0.0185305	0.0160043	0.0613322	-0.0136011	-0.0406001	0.0459816	-0.0782229	0.193661		-0.00725367	0.0275973
54.1	-0.178517	-0.138462	0.0291398	0.162119	0.174497	0.0305971	-0.00708936	0.0689251	0.0963223	0.00433605	-0.0557732	0.0797458	0.769814	0.00441262		0.0742905	0.059692		-0.0366163	0.0193746	0.0544196	0.0534899	-0.12164	-0.24146	-0.0100395	0.0192247	0.0721551	0.000163784	-0.031021	0.0506688	-0.076077	0.205301		-0.00300402	0.0275017
54.2	-0.177204	-0.130644	0.0237468	0.127877	0.171717	0.0408758	-0.00847265	0.100137	0.0987863	0.0209425	-0.0448118	0.0804291	0.74542	0.0144119		0.0759436	0.0574376		-0.0368636	0.016667	0.0410069	0.0487334	-0.113869	-0.239344	-0.000334506	0.0224795	0.0832938	0.0128368	-0.0221559	0.0549504	-0.0718696	0.215039		0.000755014	0.0275823
54.3	-0.175471	-0.121368	0.017331	0.0943813	0.163845	0.0490204	-0.00774857	0.128535	0.100385	0.0359991	-0.0337018	0.0804716	0.721367	0.0225777		0.0768303	0.0553601		-0.0366229	0.0153787	0.0270019	0.0431661	-0.108883	-0.240183	0.00949282	0.0258435	0.0943986	0.0235393	-0.0144317	0.0585944	-0.0657684	0.222159		0.00383467	0.0278391
54.4	-0.173011	-0.110174	0.00868383	0.0637912	0.151314	0.054153	-0.00504616	0.152799	0.10132	0.0488095	-0.0225602	0.0797612	0.69907	0.0283374		0.0769463	0.0535317		-0.0357017	0.0159085	0.0133383	0.0373152	-0.106897	-0.244366	0.0182223	0.0294739	0.105139	0.0315671	-0.00806289	0.061461	-0.057893	0.226074		0.00611277	0.0282524
54.5	-0.16956	-0.096741	-0.00119155	0.0378621	0.134842	0.0554602	-0.000700544	0.17245	0.101786	0.0587683	-0.011681	0.0779992	0.679981	0.031414		0.0764778	0.0519961		-0.0339448	0.0185231	0.00105181	0.0318416	-0.107591	-0.252166	0.0246565	0.0335894	0.115164	0.0363859	-0.00320528	0.0634723	-0.0483548	0.226447		0.00756212	0.0287898
54.6	-0.164947	-0.0810262	-0.0115967	0.0178816	0.115331	0.0522222	0.00477494	0.187841	0.101964	0.0653305	-0.00141148	0.0747508	0.665226	0.0317062		0.0755748	0.0507843		-0.0312342	0.0233067	-0.00885804	0.0273287	-0.110242	-0.263468	0.0278205	0.0383328	0.124076	0.0377487	0.000149908	0.0646698	-0.0373818	0.223292		0.00825293	0.0294138
54.7	-0.159139	-0.0632353	-0.021648	0.00457595	0.0937569	0.0440264	0.0107726	0.199891	0.101853	0.0680454	0.00579493	0.0694607	0.655528	0.0293844		0.0742191	0.0499417		-0.0274449	0.0301663	-0.0155082	0.0242465	-0.113772	-0.277828	0.0270789	0.0436998	0.131441	0.0356196	0.00845268	0.0651892	-0.0253352	0.217021		0.00878762	0.0300907
54.8	-0.15227	-0.0437412	-0.0304202	-0.00185417	0.0710632	0.0307658	0.0167081	0.209796	0.10132	0.0666401	0.0137376	0.0616577	0.651054	0.0247914		0.0728035	0.049464		-0.0224733	0.0387963	-0.0182207	0.0229486	-0.116913	-0.294468	0.0223128	0.0496679	0.136843	0.0302182	0.00896144	0.0651964	-0.0127403	0.20844		0.00846924	0.0308122
54.9	-0.144568	-0.0230865	-0.0371198	-0.00171432	0.0481792	0.0127659	0.0221223	0.218494	0.100116	0.0610553	0.0199711	0.0510558	0.651466	0.0184363		0.0712267	0.0493922		-0.0162771	0.0488124	-0.0166467	0.0236298	-0.118485	-0.312348	0.0138357	0.056081	0.139953	0.0219859	0.00828815	0.0648843	-0.000218511	0.198634		0.00800921	0.0315642
55	-0.136278	-0.0018229	-0.0412884	0.00427618	0.0258234	-0.00933915	0.0267734	0.226576	0.0978932	0.0515511	0.0241701	0.0377594	0.655948	0.010901		0.069496	0.0497315		-0.00889392	0.0598046	-0.0107937	0.0262328	-0.117541	-0.330439	0.00248357	0.0629265	0.140566	0.0115761	0.00657531	0.06437	0.0114608	0.188845		0.00765522	0.0323515
55.1	-0.127627	0.0195488	-0.0429227	0.0150387	0.00458252	-0.0346432	0.0306211	0.23407	0.0943231	0.0387168	0.0261401	0.0223573	0.663436	0.00276415		0.0676004	0.0504618		-0.000481348	0.0714613	-0.00107438	0.0305377	-0.113653	-0.347734	-0.0106744	0.0700604	0.138656	-0.000232011	0.00396281	0.0637015	0.0214899	0.180262		0.00759161	0.0331785
55.2	-0.118751	0.0407071	-0.0424577	0.0292063	-0.0151672	-0.0620365	0.0338569	0.240571	0.0891745	0.023487	0.0258024	0.00589235	0.672826	-0.00546289		0.0655463	0.0515312		0.00870532	0.0835397	0.01173	0.0361254	-0.106871	-0.363472	-0.0244049	0.0774467	0.134424	-0.0125454	0.000614496	0.0628013	0.0291577	0.173844		0.00793538	0.034048
55.3	-0.109702	0.0613802	-0.0407318	0.0452735	-0.0331888	-0.0903793	0.0367811	0.24563	0.0823751	0.00705596	0.0232727	-0.0101942	0.683144	-0.0132821		0.0633882	0.0528609		0.0182942	0.0959022	0.0265627	0.0424623	-0.0976653	-0.377157	-0.0375388	0.0851179	0.128328	-0.0244975	-0.00328583	0.0615729	0.0339778	0.170125		0.00872847	0.0349553
55.4	-0.100454	0.081451	-0.0388431	0.0616402	-0.0492822	-0.118491	0.0397097	0.248826	0.0740979	-0.00916934	0.0189222	-0.0243467	0.693691	-0.0202692		0.0612487	0.0543502		0.0278217	0.108393	0.042186	0.0489745	-0.0867774	-0.388713	-0.0490299	0.0930529	0.121043	-0.0352634	-0.00746174	0.0598872	0.0357107	0.169179		0.00992875	0.035891
55.5	-0.0910411	0.100795	-0.0378804	0.0767361	-0.0634238	-0.145269	0.0428919	0.25029	0.0647392	-0.0237588	0.0134111	-0.0350774	0.704083	-0.0260127		0.0593202	0.0558989		0.0368113	0.120684	0.0573011	0.055074	-0.0749929	-0.398378	-0.0581461	0.101159	0.113408	-0.0441513	-0.0114893	0.0577149	0.034548	0.170604		0.0114391	0.0368335
55.6	-0.0815822	0.119255	-0.038721	0.0890548	-0.0754462	-0.169635	0.0463705	0.250577	0.0548105	-0.0353622	0.00759306	-0.0411565	0.714239	-0.0300834		0.057851	0.0574126		0.0447731	0.132285	0.0707926	0.0602533	-0.063046	-0.406681	-0.064431	0.109247	0.106334	-0.0507005	-0.014833	0.0552261	0.0309871	0.173629		0.0131311	0.0377555
55.7	-0.0723279	0.136684	-0.0418922	0.097286	-0.08522	-0.190587	0.050026	0.250624	0.0449411	-0.0428372	0.00241569	-0.0418709	0.724292	-0.0320433		0.0571064	0.058817		0.0512786	0.142557	0.0817144	0.0641162	-0.0514413	-0.414289	-0.0677057	0.117126	0.100677	-0.0546561	-0.0168113	0.0527418	0.0258978	0.177333		0.0148956	0.0386249
55.8	-0.0636349	0.15281	-0.0474935	0.100318	-0.0925667	-0.207248	0.0535471	0.251602	0.0356926	-0.0453829	-0.00118705	-0.0370584	0.734564	-0.0315057		0.0573183	0.0600687		0.0559788	0.150687	0.0894734	0.0663622	-0.0405216	-0.421915	-0.0680202	0.124443	0.0971099	-0.0559728	-0.0166071	0.0507854	0.0203183	0.180744		0.0166332	0.0394079
55.9	-0.0559478	0.167352	-0.0552347	0.0973514	-0.0973738	-0.218871	0.0565354	0.254393	0.0274638	-0.0425586	-0.00245008	-0.0271293	0.745353	-0.0281789		0.0586217	0.0611477		0.0586242	0.155999	0.0938269	0.0668438	-0.0304564	-0.430078	-0.0655347	0.130952	0.0959781	-0.0547297	-0.0133869	0.0499962	0.015287	0.183123		0.0183175	0.0400781
56	-0.049696	0.180059	-0.0645521	0.0879554	-0.0996648	-0.224967	0.0586256	0.259575	0.0204801	-0.034373	-0.000930232	-0.0129612	0.75689	-0.0219517		0.0610349	0.0620676		0.0590697	0.158036	0.0949269	0.0655024	-0.0214444	-0.438998	-0.0605412	0.136552	0.0972833	-0.0511377	-0.0064952	0.0510288	0.0116591	0.183897		0.0199528	0.0406244
56.1	-0.0451793	0.192605	-0.0748332	0.0721437	-0.0996352	-0.225414	0.0596195	0.267166	0.0148316	-0.0212379	0.00345915	0.00421254	0.769332	-0.0129767		0.0645781	0.0628958		0.0571516	0.156704	0.0931474	0.0623641	-0.0136169	-0.448577	-0.0533202	0.141281	0.100652	-0.0454197	0.00453609	0.0544056	0.0100046	0.182862		0.0215839	0.0410567
56.2	-0.0425395	0.200959	-0.085457	0.0503362	-0.0976266	-0.220409	0.0595834	0.276689	0.0104961	-0.00396804	0.0104828	0.0230441	0.782626	-0.0016454		0.0687551	0.06365		0.0530872	0.152363	0.0891309	0.0575464	-0.00720269	-0.458216	-0.044226	0.145302	0.105453	-0.0378296	0.0196565	0.060399	0.0104982	0.18004		0.0232859	0.0413967
56.3	-0.0416962	0.206973	-0.0960216	0.0234606	-0.094143	-0.210677	0.0587995	0.28737	0.00737858	0.0163057	0.019547	0.0423173	0.796592	0.0114119		0.0734013	0.0644242		0.0470409	0.145786	0.0834748	0.0511763	-0.00248985	-0.46707	-0.0336713	0.148934	0.11091	-0.0286356	0.0383634	0.0689767	0.0128619	0.175629		0.0250919	0.0416735
56.4	-0.042412	0.210637	-0.106306	-0.00720246	-0.0897973	-0.197337	0.0577682	0.298179	0.00538653	0.0382233	0.0298543	0.0608809	0.810894	0.0253761		0.0781532	0.0652781		0.0392767	0.137944	0.0767559	0.0434521	0.000292115	-0.474034	-0.0222284	0.15244	0.116244	-0.0181821	0.0595432	0.0797019	0.0165338	0.169979		0.0269799	0.0418991
56.5	-0.0443369	0.212018	-0.116324	-0.0400578	-0.0853408	-0.18192	0.0569963	0.308178	0.00435856	0.0602666	0.0404481	0.0778738	0.82507	0.0393226		0.0826109	0.0662474		0.0301215	0.129922	0.0693673	0.0345949	0.000941368	-0.478103	-0.0105667	0.156034	0.120791	-0.00695427	0.0815755	0.0917697	0.0207216	0.163513		0.0288377	0.0420672
56.6	-0.0470846	0.211225	-0.126219	-0.0733555	-0.08149	-0.16621	0.0568884	0.31664	0.00407813	0.0809089	0.0503331	0.0925741	0.838676	0.0523663		0.0863808	0.0673368		0.0199172	0.122571	0.061432	0.0249012	-0.000651766	-0.478482	0.000466473	0.159767	0.124128	0.00441671	0.102481	0.104156	0.0246375	0.156714		0.030461	0.0421431
56.7	-0.0502953	0.20852	-0.136202	-0.105302	-0.0790157	-0.151952	0.0575522	0.32305	0.00412787	0.0987061	0.058547	0.104424	0.851396	0.0636599		0.0890869	0.0685231		0.00903114	0.116616	0.0529155	0.014763	-0.00446482	-0.474757	0.00994997	0.163573	0.126038	0.0151045	0.120168	0.115695	0.027673	0.150056		0.0315972	0.0420761
56.8	-0.0536642	0.20243	-0.146435	-0.134171	-0.0784794	-0.140906	0.0588047	0.327196	0.00402015	0.112392	0.0642358	0.112869	0.863053	0.0724882		0.0902738	0.0697472		-0.00201688	0.112431	0.0436426	0.00468974	-0.0103361	-0.467092	0.0169806	0.167292	0.12654	0.0241654	0.132671	0.125274	0.0294829	0.143992		0.0319797	0.0418202
56.9	-0.0569802	0.19737	-0.156966	-0.158453	-0.0801062	-0.134397	0.0601949	0.329027	0.00312068	0.120983	0.0667386	0.117533	0.87389	0.0783384		0.0900209	0.071005		-0.0131049	0.110198	0.0334321	-0.0047064	-0.0179789	-0.456262	0.0207952	0.170653	0.125777	0.0306419	0.138485	0.131957	0.0301421	0.138821		0.0313464	0.0413562
57	-0.0600596	0.19206	-0.167709	-0.176895	-0.0837259	-0.133417	0.0611727	0.328712	0.000839264	0.123872	0.0656673	0.118145	0.884404	0.0809756		0.0881458	0.0722512		-0.0239312	0.109952	0.0222827	-0.0127346	-0.0269616	-0.443497	0.0208696	0.173402	0.123911	0.0336975	0.136802	0.135208	0.0299869	0.134708		0.0295497	0.0407045
57.1	-0.0626793	0.187327	-0.17832	-0.188562	-0.088735	-0.138383	0.0612188	0.326488	-0.00325244	0.120846	0.0609726	0.114718	0.89537	0.0803949		0.0848145	0.07348		-0.0341835	0.111777	0.0104903	-0.0186715	-0.0368346	-0.430436	0.0170189	0.175312	0.121149	0.0327674	0.127723	0.134835	0.029409	0.131579		0.0265668	0.0399394
57.2	-0.0645968	0.184044	-0.188328	-0.192878	-0.0942238	-0.149251	0.0601152	0.322741	-0.0092392	0.112187	0.0529285	0.107611	0.907745	0.0769376		0.0804137	0.0747188		-0.043491	0.115655	-0.00128967	-0.0218881	-0.0470437	-0.418991	0.00943203	0.176224	0.117652	0.0277174	0.112202	0.131106	0.0288426	0.12915		0.0225198	0.0391853
57.3	-0.0654927	0.182965	-0.197112	-0.189697	-0.099221	-0.165403	0.0579466	0.317916	-0.0168401	0.098597	0.0422189	0.0975275	0.92234	0.0711812		0.0754947	0.0760104		-0.0514175	0.121643	-0.0120428	-0.0219411	-0.0571086	-0.41051	-0.00134913	0.175915	0.113524	0.0188628	0.0920073	0.124692	0.028499	0.126962		0.0176954	0.0385592
57.4	-0.0650348	0.184556	-0.204033	-0.179252	-0.102948	-0.185863	0.0551301	0.312642	-0.0253597	0.081137	0.0297911	0.0854432	0.939747	0.0639931		0.0707106	0.0774105		-0.0574907	0.129687	-0.0204204	-0.0186247	-0.0665715	-0.40644	-0.0144611	0.174341	0.108916	0.00696608	0.069381	0.116527	0.0282366	0.124519		0.0124689	0.0381974
57.5	-0.0629445	0.188909	-0.208565	-0.162228	-0.105187	-0.209361	0.0522876	0.307835	-0.0338191	0.0611738	0.016811	0.0725029	0.960142	0.0563736		0.0667093	0.0789712		-0.0612426	0.139529	-0.0250626	-0.0120644	-0.0750845	-0.407578	-0.0289204	0.171519	0.104002	-0.00686319	0.0467307	0.107743	0.0277378	0.121356		0.00727156	0.0381882
57.6	-0.0591533	0.195685	-0.210405	-0.139814	-0.106283	-0.234423	0.0500108	0.304511	-0.0411257	0.0401867	0.00447906	0.0599088	0.983114	0.0492632		0.0639968	0.0807113		-0.0623314	0.150676	-0.0247449	-0.00272924	-0.0823798	-0.41408	-0.0436098	0.167785	0.0990409	-0.0212919	0.0262113	0.0994688	0.0265855	0.117179		0.00255568	0.0385664
57.7	-0.0538859	0.204127	-0.209609	-0.113597	-0.107083	-0.259558	0.0487705	0.303828	-0.0463136	0.01967	-0.00613953	0.0486806	1.00777	0.0435135		0.0628695	0.0826098		-0.0606181	0.162324	-0.0187105	0.00860051	-0.0882777	-0.425434	-0.057575	0.163796	0.0943738	-0.0349137	0.00947212	0.0926841	0.0243995	0.111913		-0.00128328	0.0393128
57.8	-0.0477625	0.213207	-0.206621	-0.0856061	-0.108695	-0.283301	0.0487028	0.306906	-0.0487296	0.000994919	-0.0142845	0.0397046	1.03281	0.039729		0.063361	0.0846006		-0.0562465	0.173412	-0.00687791	0.0208846	-0.0926703	-0.440633	-0.0699803	0.160467	0.0903862	-0.0464165	-0.00263025	0.0881066	0.0210842	0.105719		-0.0039568	0.0403696
57.9	-0.0417493	0.221718	-0.202219	-0.0581586	-0.112053	-0.304465	0.0495924	0.314685	-0.0482274	-0.0146804	-0.0195987	0.0336145	1.05667	0.0382138		0.0652387	0.0865835		-0.0497079	0.182737	0.0100415	0.0329179	-0.0955986	-0.458191	-0.08029	0.158987	0.0874747	-0.0546989	-0.00997167	0.0861097	0.0167275	0.0989483		-0.00532246	0.0416475
58	-0.0370752	0.228537	-0.197475	-0.0337349	-0.117754	-0.322005	0.0509328	0.327692	-0.0451808	-0.0264535	-0.0221716	0.0309166	1.07791	0.0390604		0.0680856	0.0884535		-0.0417743	0.189151	0.0306243	0.043438	-0.0971361	-0.476356	-0.0881722	0.16061	0.0859915	-0.0589531	-0.013094	0.0867408	0.011714	0.0920543		-0.0053687	0.0430334
58.1	-0.0350165	0.232727	-0.193542	-0.0147741	-0.125773	-0.33517	0.0520568	0.34584	-0.0404297	-0.0336974	-0.022496	0.0319743	1.09524	0.0421681		0.0713648	0.0901118		-0.0334636	0.191703	0.0527706	0.0512555	-0.0974585	-0.493398	-0.0935008	0.166253	0.0861326	-0.0587514	-0.0129878	0.0897727	0.00651192	0.0855852		-0.0042554	0.0444018
58.2	-0.0366157	0.233629	-0.191485	-0.00340552	-0.135512	-0.343463	0.0522992	0.368394	-0.0350464	-0.0360713	-0.0213182	0.0369758	1.10793	0.0473411		0.0745466	0.091498		-0.0259058	0.189891	0.0740978	0.0554216	-0.0968332	-0.507701	-0.0962959	0.176409	0.0879741	-0.0540764	-0.0108896	0.0948251	0.0016793	0.0800113		-0.00224234	0.0456293
58.3	-0.0425176	0.230929	-0.192121	-0.00116621	-0.146051	-0.346537	0.0511606	0.394016	-0.0301332	-0.0334984	-0.0195046	0.0460862	1.1157	0.0543825		0.0771961	0.0925874		-0.0201823	0.183659	0.0921371	0.0552804	-0.0955554	-0.518054	-0.0966725	0.190822	0.0914349	-0.0452693	-0.00793329	0.101395	-0.00238728	0.0757705		0.000317488	0.0466134
58.4	-0.0527711	0.224681	-0.19585	-0.00883955	-0.156329	-0.344283	0.0484584	0.420727	-0.026575	-0.0261844	-0.017817	0.0592661	1.11884	0.0630884		0.0790294	0.0933973		-0.0172105	0.173517	0.104734	0.0506382	-0.0938965	-0.523721	-0.0948561	0.208506	0.0963185	-0.0330161	-0.005088	0.10896	-0.00547879	0.0731418		0.00303918	0.0472907
58.5	-0.0668167	0.215186	-0.202623	-0.0230759	-0.165509	-0.336799	0.0443573	0.446364	-0.0248748	-0.014553	-0.0168789	0.0763635	1.11801	0.0732875		0.0801741	0.0939566		-0.0176173	0.160361	0.111023	0.0417283	-0.0921242	-0.52447	-0.091129	0.22794	0.102389	-0.0182096	-0.00305431	0.116934	-0.00763803	0.0723181		0.00560364	0.0476513
58.6	-0.0835757	0.203896	-0.211978	-0.0489696	-0.173178	-0.324421	0.0393531	0.468756	-0.0250625	0.000721418	-0.0169995	0.0969754	1.11401	0.0847755		0.0803074	0.0943645		-0.0233401	0.145421	0.108535	0.029206	-0.0903873	-0.520414	-0.0859559	0.247349	0.109441	-0.00183925	-0.00223191	0.124732	-0.00921309	0.0733537		0.00747544	0.0477011
58.7	-0.10166	0.189751	-0.223107	-0.0813212	-0.179343	-0.307801	0.0341588	0.486075	-0.0267181	0.0187804	-0.018235	0.120463	1.10772	0.0973233		0.0797204	0.0946515		-0.0311318	0.130108	0.0980533	0.0140479	-0.0887781	-0.511913	-0.0799214	0.265134	0.117309	0.0151061	-0.00263598	0.131768	-0.0105766	0.0761444		0.00876527	0.0474934
58.8	-0.119577	0.174367	-0.234994	-0.117391	-0.184332	-0.287908	0.0295341	0.497115	-0.0291593	0.0385809	-0.0204326	0.145965	1.09982	0.110607		0.0787282	0.0948595		-0.0421803	0.115769	0.0804409	-0.00256436	-0.0873457	-0.499334	-0.0737338	0.280212	0.125879	0.0317674	-0.00414719	0.137506	-0.0121415	0.080484		0.00932939	0.0471008
58.9	-0.13596	0.15858	-0.246576	-0.154086	-0.188491	-0.258442	0.0261541	0.50135	-0.031557	0.0590127	-0.0233198	0.17243	1.09085	0.124293		0.0781599	0.0948441		-0.0558821	0.103673	0.0574438	-0.019377	-0.0860845	-0.477226	-0.0681031	0.292117	0.135078	0.0473982	-0.00640579	0.141543	-0.0140745	0.0859766		0.00971976	0.0462618
59	-0.149738	0.143284	-0.256916	-0.188352	-0.191929	-0.235832	0.0244626	0.498971	-0.033133	0.0789072	-0.0265846	0.198611	1.08107	0.138034		0.0772039	0.0948757		-0.0714204	0.0948306	0.0314154	-0.0352692	-0.0849644	-0.458233	-0.0636932	0.301163	0.144774	0.061468	-0.00902154	0.143644	-0.0163294	0.0921637		0.0093234	0.0457702
59.1	-0.160227	0.129315	-0.265268	-0.217484	-0.19437	-0.214085	0.0246287	0.490812	-0.0333397	0.0970974	-0.0300059	0.223239	1.0705	0.151494		0.0765933	0.0947304		-0.0879519	0.089954	0.00505599	-0.0493092	-0.0840693	-0.436686	-0.060983	0.30793	0.154729	0.0735339	-0.0116129	0.14391	-0.018635	0.098528		0.00888526	0.0453151
59.2	-0.167089	0.117472	-0.271239	-0.239369	-0.195133	-0.194614	0.0265714	0.47794	-0.0318986	0.112467	-0.0334176	0.245059	1.05911	0.164416		0.0764482	0.0943291		-0.104607	0.089477	-0.01903	-0.0608706	-0.0834112	-0.413586	-0.0602092	0.313356	0.164543	0.0832446	-0.0139869	0.142651	-0.0205522	0.104633		0.00868939	0.0449485
59.3	-0.170283	0.108477	-0.274732	-0.25269	-0.193338	-0.178676	0.0299435	0.461803	-0.0288158	0.124044	-0.0368719	0.262909	1.04676	0.176589		0.0767942	0.0936026		-0.120644	0.0934046	-0.0386047	-0.069567	-0.0830894	-0.390221	-0.0613485	0.318196	0.1737	0.0902892	-0.0161774	0.14035	-0.0216853	0.110104		0.00890761	0.0446946
59.4	-0.170021	0.102738	-0.275974	-0.256967	-0.188259	-0.167184	0.0342914	0.443726	-0.0243919	0.131038	-0.0405533	0.275851	1.03335	0.187855		0.0775357	0.0925095		-0.135508	0.101441	-0.0521906	-0.0753142	-0.0832346	-0.368319	-0.0641604	0.322903	0.181607	0.0943995	-0.0184597	0.137566	-0.0219093	0.114818		0.00954562	0.0445714
59.5	-0.166609	0.100443	-0.275375	-0.252494	-0.179687	-0.160709	0.0390177	0.424867	-0.0190973	0.132925	-0.0446339	0.28329	1.01883	0.198057		0.0784875	0.0910518		-0.14884	0.113021	-0.0591683	-0.0782311	-0.0840065	-0.349777	-0.068303	0.327447	0.187671	0.0953607	-0.0213454	0.134766	-0.0213066	0.118736		0.0104303	0.0445858
59.6	-0.16043	0.101462	-0.273522	-0.240158	-0.16808	-0.15953	0.0435628	0.406139	-0.0135376	0.128053	-0.0493405	0.284978	1.00333	0.207012		0.0792813	0.0892836		-0.160553	0.127327	-0.0597156	-0.0786199	-0.0855575	-0.336385	-0.0733785	0.331427	0.191445	0.0926221	-0.0253573	0.132212	-0.0202821	0.121948		0.0112237	0.0447405
59.7	-0.151953	0.105273	-0.270949	-0.221367	-0.154703	-0.163556	0.0473126	0.388249	-0.00828923	0.119473	-0.0547571	0.281119	0.987127	0.214575		0.0798253	0.087325		-0.170723	0.1434	-0.0547349	-0.0768708	-0.087975	-0.329483	-0.079085	0.334109	0.192651	0.08707	-0.0309622	0.129954	-0.0193324	0.124545		0.0116116	0.045048
59.8	-0.14511	0.111171	-0.268123	-0.197768	-0.141213	-0.17243	0.0497465	0.371663	-0.00387128	0.106322	-0.0607959	0.272413	0.97069	0.220604		0.0795213	0.085366		-0.179569	0.159006	-0.0455268	-0.0734472	-0.0912501	-0.329742	-0.0851964	0.334796	0.191284	0.0786373	-0.0383527	0.12787	-0.0190094	0.126491		0.0111422	0.0454898
59.9	-0.133497	0.118278	-0.26535	-0.171167	-0.129438	-0.185561	0.0503963	0.356732	-0.000579806	0.0895289	-0.067196	0.259971	0.954543	0.22513		0.0786993	0.0834604		-0.187309	0.175702	-0.0335892	-0.068849	-0.0951522	-0.336956	-0.0916212	0.332787	0.187609	0.0678848	-0.0474287	0.125757	-0.0196939	0.127626		0.00976904	0.0460989
60	-0.121252	0.125639	-0.26272	-0.143377	-0.12083	-0.202096	0.048944	0.343625	0.0014379	0.0702951	-0.0735968	0.245306	0.939247	0.228238		0.0770614	0.081795		-0.194128	0.191441	-0.0203462	-0.0635619	-0.0993032	-0.349989	-0.0982771	0.327738	0.182096	0.0555481	-0.0578136	0.123443	-0.0215145	0.127696		0.00735919	0.046825

## Sheet: Figure 2e
	Average sEPSC - cell1 (C1) (in pA)								Average sIPSC - cell2 (C2) (in pA)								sIPSC triggered event average (pA)
Time (ms)	pair1-C1	pair2-C1	pair3-C1	pair4-C1		Average	Std. err		pair1-C2	pair2-C2	pair3-C2	pair4-C2		Average	Std. err		pair1-C1	pair2-C1	pair3-C1	pair4-C1		Average	Std. err
-40	-0.0294474	0.190011	-0.0749144	0.056752		0.0356003	0.0582629		-0.0764131	-0.104761	-0.324976	-0.474917		-0.245267	0.0945808		-0.0358256	-0.466338	-0.395758	0.276808		-0.155278	0.172133
-39.9	-0.0411217	0.177697	-0.100431	0.0368485		0.0182482	0.0601245		-0.0798681	-0.086083	-0.343898	-0.494107		-0.250989	0.101741		-0.0471406	-0.458909	-0.395994	0.276844		-0.1563	0.17043
-39.8	-0.0520216	0.166894	-0.12431	0.0194698		0.00250805	0.0621602		-0.0834666	-0.06872	-0.359063	-0.512737		-0.255997	0.108542		-0.0572049	-0.454889	-0.396335	0.272676		-0.158938	0.16847
-39.7	-0.0612651	0.158432	-0.14468	0.00562637		-0.0104717	0.0641479		-0.0872394	-0.0535185	-0.369195	-0.530225		-0.260044	0.114537		-0.0654618	-0.453333	-0.396172	0.264853		-0.162528	0.166141
-39.6	-0.0680528	0.1527	-0.159787	-0.00399086		-0.0197827	0.0657843		-0.0911479	-0.0411649	-0.373338	-0.545807		-0.262864	0.119338		-0.0716699	-0.453137	-0.394765	0.254318		-0.166313	0.163388
-39.5	-0.0717386	0.149953	-0.168193	-0.00904678		-0.0247563	0.0668029		-0.0949478	-0.031953	-0.370968	-0.558826		-0.264174	0.122743		-0.075875	-0.453069	-0.391089	0.241987		-0.169511	0.160104
-39.4	-0.0718626	0.150233	-0.168875	-0.00945172		-0.0249891	0.0669854		-0.0983027	-0.0255413	-0.362076	-0.568894		-0.263703	0.124799		-0.0784098	-0.452351	-0.384394	0.228644		-0.171628	0.156254
-39.3	-0.0681988	0.153427	-0.161344	-0.00541258		-0.0203821	0.0662007		-0.100891	-0.0212242	-0.347109	-0.57567		-0.261224	0.125684		-0.0797815	-0.450593	-0.374198	0.214924		-0.172412	0.151853
-39.2	-0.0607367	0.159338	-0.14583	0.00269465		-0.0111335	0.0644563		-0.102455	-0.0178615	-0.326939	-0.579102		-0.256589	0.125735		-0.0805135	-0.448009	-0.360335	0.201277		-0.171895	0.147014
-39.1	-0.0497845	0.167656	-0.123239	0.0141481		0.00219515	0.0618841		-0.102904	-0.0141548	-0.302659	-0.579439		-0.249789	0.125354		-0.0810347	-0.445205	-0.343164	0.187988		-0.170354	0.141949
-39	-0.0359098	0.177799	-0.0952608	0.0282137		0.0187105	0.058717		-0.102318	-0.00898385	-0.275385	-0.5769		-0.240897	0.124858		-0.0816	-0.442874	-0.323376	0.175273		-0.168144	0.13693
-38.9	-0.0198958	0.189078	-0.0640608	0.0441334		0.0373137	0.0552484		-0.100956	-0.00135898	-0.246183	-0.571874		-0.230093	0.124522		-0.0821712	-0.441512	-0.302042	0.163301		-0.165606	0.13225
-38.8	-0.00268626	0.200597	-0.0321618	0.061268		0.0567542	0.0517609		-0.0992737	0.00928998	-0.215889	-0.56465		-0.217631	0.124474		-0.0825241	-0.441093	-0.280556	0.152144		-0.163007	0.12811
-38.7	0.0146876	0.211499	-0.00210129	0.0790135		0.0757747	0.0485008		-0.0977409	0.023272	-0.185279	-0.555552		-0.203825	0.124794		-0.0823308	-0.440894	-0.260378	0.14189		-0.160428	0.124548
-38.6	0.0312191	0.220884	0.0238356	0.0967186		0.0931643	0.0456149		-0.0968894	0.0405817	-0.155	-0.544835		-0.189036	0.125488		-0.0813352	-0.439773	-0.242931	0.132711		-0.157832	0.121449
-38.5	0.0459703	0.228114	0.0438837	0.113737		0.107926	0.0432231		-0.0972636	0.0609149	-0.125881	-0.532589		-0.173705	0.126483		-0.0794377	-0.436398	-0.229439	0.12482		-0.155114	0.11858
-38.4	0.0581585	0.232706	0.0569483	0.129333		0.119286	0.0414202		-0.0994011	0.0836149	-0.0987112	-0.519093		-0.158398	0.127709		-0.0768251	-0.429812	-0.220647	0.118411		-0.152218	0.11571
-38.3	0.0671808	0.234482	0.0625641	0.142587		0.126703	0.0403374		-0.103763	0.107551	-0.0744012	-0.504594		-0.143802	0.129025		-0.0739582	-0.419853	-0.217037	0.113936		-0.149228	0.112826
-38.2	0.0726318	0.233395	0.0609178	0.152494		0.12986	0.0400623		-0.110703	0.131129	-0.0538229	-0.489487		-0.130721	0.130254		-0.0714622	-0.407254	-0.218478	0.111649		-0.146386	0.110093
-38.1	0.0743573	0.229565	0.0526411	0.158155		0.12868	0.0405991		-0.120288	0.152247	-0.0378618	-0.474327		-0.120057	0.131153		-0.0700009	-0.393695	-0.224612	0.111743		-0.144141	0.107907
-38	0.0724138	0.223101	0.0387216	0.158856		0.123273	0.0418005		-0.132358	0.168477	-0.0270785	-0.459782		-0.112685	0.131417		-0.0701275	-0.381408	-0.234864	0.114097		-0.143076	0.106727
-37.9	0.0670897	0.214295	0.0203812	0.154068		0.113958	0.0434258		-0.146356	0.177288	-0.0217785	-0.446745		-0.109398	0.130714		-0.0721837	-0.372692	-0.248527	0.118211		-0.143798	0.106903
-37.8	0.058913	0.20344	-0.000969432	0.143815		0.1013	0.0451809		-0.16135	0.176336	-0.0218489	-0.4361		-0.110741	0.12869		-0.0761933	-0.369387	-0.264816	0.123124		-0.146818	0.108519
-37.7	0.048584	0.191016	-0.0237977	0.128439		0.0860603	0.0468018		-0.176051	0.163765	-0.0267801	-0.42866		-0.116932	0.125029		-0.0819587	-0.372479	-0.282788	0.12769		-0.152384	0.111373
-37.6	0.036981	0.177634	-0.0465012	0.108828		0.0692355	0.0480912		-0.189151	0.138697	-0.0355246	-0.425116		-0.127774	0.119616		-0.0891261	-0.38195	-0.301274	0.130647		-0.160426	0.115007
-37.5	0.025084	0.163997	-0.0674729	0.0863391		0.0519868	0.0489223		-0.199398	0.101003	-0.0466144	-0.425906		-0.142729	0.112563		-0.0972276	-0.396795	-0.318797	0.130833		-0.170497	0.118804
-37.4	0.0139651	0.150972	-0.0852693	0.0625905		0.0355646	0.0492584		-0.205874	0.0518059	-0.0583633	-0.43105		-0.16087	0.104388		-0.105815	-0.415428	-0.333729	0.127415		-0.181889	0.122152
-37.3	0.00467417	0.1396	-0.0985942	0.0394692		0.0212873	0.0491393		-0.208194	-0.00685747	-0.0689373	-0.440192		-0.181045	0.0960918		-0.114481	-0.436023	-0.344413	0.120163		-0.193688	0.124573
-37.2	-0.0017979	0.130946	-0.106471	0.0187236		0.0103502	0.0486554		-0.206472	-0.0722729	-0.0766366	-0.452688		-0.202017	0.0891672		-0.122816	-0.456707	-0.34945	0.109174		-0.20495	0.125725
-37.1	-0.00462038	0.126126	-0.108249	0.00202057		0.0038193	0.047952		-0.201237	-0.141141	-0.0802235	-0.46745		-0.222513	0.0853007		-0.130436	-0.476041	-0.347968	0.0950636		-0.214845	0.125537
-37	-0.00316369	0.126262	-0.103576	-0.00939077		0.00253289	0.0472075		-0.19333	-0.20993	-0.0790379	-0.483188		-0.241371	0.0856952		-0.136884	-0.492771	-0.339941	0.0786429		-0.222738	0.124115
-36.9	0.00285316	0.132233	-0.0924233	-0.0149202		0.00693566	0.0466065		-0.183622	-0.275093	-0.0730644	-0.498507		-0.257572	0.0903089		-0.141679	-0.506371	-0.326016	0.0607594		-0.228327	0.121768
-36.8	0.0133369	0.144674	-0.0750349	-0.0144647		0.0171278	0.0463451		-0.17289	-0.333581	-0.0629637	-0.512253		-0.270422	0.0979042		-0.144331	-0.5164	-0.307385	0.0422846		-0.231458	0.118843
-36.7	0.0278202	0.16379	-0.0520003	-0.00849855		0.0327778	0.0466189		-0.161622	-0.38249	-0.0497962	-0.523442		-0.279338	0.10676		-0.144385	-0.522696	-0.285397	0.0239458		-0.232133	0.115665
-36.6	0.0454286	0.189206	-0.0242589	0.00187693		0.0530632	0.0476024		-0.15012	-0.419753	-0.0349121	-0.531489		-0.284069	0.115343		-0.141535	-0.525299	-0.261333	0.00643219		-0.230434	0.112512
-36.5	0.0649707	0.219934	0.00683044	0.0151794		0.0767286	0.0494302		-0.138464	-0.443988	-0.019691	-0.536134		-0.284569	0.122545		-0.135733	-0.524305	-0.236143	-0.00957171		-0.226438	0.109574
-36.4	0.0850569	0.254307	0.0395085	0.0297164		0.102147	0.0521333		-0.126678	-0.454524	-0.00517867	-0.537432		-0.280953	0.127724		-0.127122	-0.519837	-0.210297	-0.0234887		-0.220186	0.106942
-36.3	0.104207	0.290333	0.071695	0.0437529		0.127497	0.0556664		-0.114805	-0.451632	0.00784557	-0.535579		-0.273543	0.130625		-0.116135	-0.512129	-0.18405	-0.0346739		-0.211747	0.104679
-36.2	0.121021	0.3257	0.101088	0.0556177		0.150857	0.0598663		-0.10301	-0.436219	0.0190586	-0.530881		-0.262763	0.131313		-0.103361	-0.501341	-0.157501	-0.0425229		-0.201181	0.102772
-36.1	0.13431	0.358095	0.125475	0.0639464		0.170457	0.0644738		-0.0915943	-0.410192	0.028428	-0.523736		-0.249274	0.13013		-0.0895761	-0.487735	-0.131198	-0.0466779		-0.188797	0.101129
-36	0.143194	0.385546	0.142891	0.0676489		0.18482	0.0692283		-0.0809815	-0.375783	0.0360745	-0.514736		-0.233856	0.127564		-0.0755844	-0.471492	-0.105903	-0.0469825		-0.17499	0.0995631
-35.9	0.147151	0.406538	0.151998	0.06589		0.192894	0.0739023		-0.0716526	-0.335703	0.0422222	-0.504476		-0.217402	0.124182		-0.0621601	-0.452808	-0.0829759	-0.0436723		-0.160404	0.097798
-35.8	0.146033	0.420093	0.152141	0.0583005		0.194142	0.0783078		-0.0639861	-0.292757	0.0469801	-0.493709		-0.200868	0.120542		-0.0499726	-0.431958	-0.0640151	-0.0374422		-0.145847	0.0955246
-35.7	0.140091	0.425938	0.143577	0.0449472		0.188638	0.0823335		-0.05827	-0.249617	0.0504226	-0.483158		-0.185156	0.117103		-0.0396003	-0.4093	-0.0505605	-0.0293572		-0.132205	0.0924666
-35.6	0.129906	0.424444	0.127393	0.0262777		0.177005	0.0859382		-0.0544883	-0.208485	0.0524004	-0.473534		-0.171027	0.114169		-0.0313649	-0.385285	-0.0436951	-0.0207127		-0.120264	0.0884649
-35.5	0.116355	0.416422	0.10537	0.00314573		0.160323	0.08909		-0.0524574	-0.171142	0.0527482	-0.465213		-0.159016	0.111842		-0.0254214	-0.360579	-0.0436475	-0.0129695		-0.110654	0.083546
-35.4	0.100507	0.4032	0.079758	-0.0231331		0.140083	0.0917766		-0.0517555	-0.138918	0.0512507	-0.458301		-0.149431	0.110047		-0.0216522	-0.336121	-0.0497636	-0.00739426		-0.103733	0.0779611
-35.3	0.0836244	0.386385	0.0530299	-0.0509084		0.118033	0.0939696		-0.0518981	-0.112794	0.0478297	-0.452736		-0.1424	0.108614		-0.019763	-0.312855	-0.0604022	-0.00518099		-0.0995503	0.072055
-35.2	0.0669262	0.367769	0.0275486	-0.0782397		0.096001	0.0956333		-0.0524216	-0.0935179	0.0424292	-0.448245		-0.137939	0.10728		-0.0192033	-0.291735	-0.0732784	-0.00704317		-0.097815	0.0662233
-35.1	0.0516186	0.349153	0.00536723	-0.10324		0.0757247	0.0967482		-0.0529808	-0.0816126	0.0353551	-0.444442		-0.13592	0.10581		-0.0192789	-0.27344	-0.0857993	-0.013455		-0.0979933	0.0607405
-35	0.0386979	0.332055	-0.0119208	-0.124181		0.0586628	0.0972779		-0.0533933	-0.0774954	0.0270584	-0.440935		-0.136191	0.104011		-0.0191978	-0.258269	-0.095457	-0.0244029		-0.0993317	0.0557613
-34.9	0.0290116	0.317635	-0.023288	-0.139541		0.0459544	0.0971684		-0.0536481	-0.0813429	0.0183013	-0.437369		-0.138515	0.101807		-0.0180577	-0.246184	-0.100049	-0.0396715		-0.100991	0.0514133
-34.8	0.0231006	0.306646	-0.0282516	-0.148298		0.0382992	0.0963883		-0.0538472	-0.0928136	0.0102402	-0.433647		-0.142517	0.0993412		-0.014941	-0.236543	-0.0979766	-0.0586987		-0.10204	0.0479342
-34.7	0.0212882	0.299367	-0.0267661	-0.149872		0.0360043	0.0948976		-0.0540085	-0.111147	0.00424701	-0.429686		-0.147649	0.0969184		-0.00898203	-0.228465	-0.088122	-0.0806448		-0.101553	0.0459108
-34.6	0.0236548	0.295721	-0.0191958	-0.144086		0.0390235	0.092668		-0.0540008	-0.13506	0.00172506	-0.425588		-0.153231	0.0950292		0.000559348	-0.220912	-0.0698867	-0.104558		-0.0986993	0.0462356
-34.5	0.0300153	0.295393	-0.00617374	-0.131109		0.0470314	0.0896929		-0.0536363	-0.162831	0.00398096	-0.421461		-0.158487	0.0942354		0.0141178	-0.21301	-0.0431371	-0.129364		-0.0928483	0.049737
-34.4	0.0399401	0.29803	0.0114489	-0.111525		0.0594735	0.0860415		-0.052553	-0.192549	0.0119852	-0.417535		-0.162663	0.0950785		0.0317159	-0.203985	-0.00827283	-0.153906		-0.083612	0.056574
-34.3	0.0527581	0.303234	0.0326507	-0.0861064		0.0756341	0.0818192		-0.0504274	-0.222387	0.025928	-0.413957		-0.165211	0.0978319		0.052945	-0.19353	0.0337924	-0.177324		-0.0710292	0.0662459
-34.2	0.0675857	0.310683	0.0562293	-0.0558326		0.0946663	0.0772031		-0.0469499	-0.250544	0.0452666	-0.410859		-0.165772	0.102433		0.0768482	-0.181821	0.0815678	-0.198789		-0.0555485	0.0778847
-34.1	0.0833607	0.320065	0.0808548	-0.0219145		0.115591	0.0724355		-0.0421838	-0.275649	0.0686437	-0.408229		-0.164355	0.108426		0.101999	-0.169286	0.132936	-0.217776		-0.0380317	0.090542
-34	0.098956	0.331048	0.105117	0.0143541		0.137369	0.0677987		-0.0363822	-0.296665	0.0941301	-0.406059		-0.161244	0.115137		0.126797	-0.156649	0.185312	-0.234006		-0.0196365	0.103349
-33.9	0.113265	0.343087	0.127517	0.0515746		0.158861	0.0635813		-0.0300353	-0.312973	0.119521	-0.404289		-0.156944	0.121814		0.149567	-0.144734	0.235723	-0.247407		-0.00171275	0.1155
-33.8	0.125283	0.355654	0.146589	0.0882952		0.178955	0.0601179		-0.0238684	-0.324304	0.142566	-0.402667		-0.152068	0.127707		0.168859	-0.134481	0.281317	-0.258056		0.0144097	0.126326
-33.7	0.134188	0.368121	0.161035	0.12301		0.196588	0.0577315		-0.0185661	-0.330953	0.161459	-0.400926		-0.147247	0.132275		0.183613	-0.126441	0.319376	-0.26615		0.0275995	0.135244
-33.6	0.139399	0.379922	0.169716	0.154272		0.210827	0.0567037		-0.0147425	-0.333481	0.174775	-0.39888		-0.143082	0.135151		0.193193	-0.12113	0.347832	-0.271861		0.0370085	0.141837
-33.5	0.140583	0.390627	0.171938	0.180778		0.220981	0.0572022		-0.0128084	-0.333129	0.18176	-0.396136		-0.140078	0.136202		0.19748	-0.118598	0.365258	-0.275267		0.0422183	0.145808
-33.4	0.137618	0.399938	0.167362	0.2014		0.22658	0.0592368		-0.0128524	-0.331412	0.18214	-0.392509		-0.138658	0.135503		0.196764	-0.118901	0.371073	-0.276493		0.0431108	0.147072
-33.3	0.130612	0.407902	0.156191	0.215364		0.227517	0.0626927		-0.0147866	-0.330039	0.176181	-0.387836		-0.13912	0.133286		0.191634	-0.121826	0.365577	-0.275581		0.039951	0.145709
-33.2	0.119851	0.414568	0.139074	0.222399		0.223973	0.0673165		-0.0182928	-0.330454	0.164554	-0.381969		-0.14154	0.129865		0.18303	-0.127017	0.349932	-0.272603		0.0333355	0.141996
-33.1	0.1058	0.420152	0.117121	0.222604		0.216419	0.0728252		-0.0229464	-0.333598	0.148205	-0.374888		-0.145807	0.125592		0.172067	-0.133949	0.326008	-0.267618		0.024127	0.136358
-33	0.0891033	0.42488	0.0917616	0.216574		0.20558	0.078917		-0.0282423	-0.339458	0.12828	-0.366636		-0.151514	0.120789		0.159927	-0.142154	0.296122	-0.260868		0.0132568	0.129364
-32.9	0.0705498	0.429036	0.064642	0.205228		0.192364	0.0853086		-0.0337158	-0.347018	0.106053	-0.357235		-0.157979	0.115684		0.147836	-0.151033	0.262957	-0.252621		0.00178475	0.121661
-32.8	0.0510769	0.432934	0.0374991	0.189693		0.177801	0.0917323		-0.0389281	-0.354385	0.0828395	-0.346775		-0.164312	0.110388		0.136788	-0.159988	0.229361	-0.243269		-0.009277	0.113926
-32.7	0.0316982	0.436895	0.011973	0.171208		0.162944	0.097952		-0.0435098	-0.359213	0.0599094	-0.335314		-0.169532	0.104876		0.127586	-0.168559	0.198097	-0.233288		-0.019041	0.106812
-32.6	0.0134643	0.441189	-0.0104338	0.150904		0.148781	0.103749		-0.0471125	-0.359352	0.0384266	-0.323053		-0.172773	0.0990756		0.120648	-0.176312	0.171507	-0.22329		-0.0268617	0.100842
-32.5	-0.00262589	0.446008	-0.0285276	0.129821		0.136169	0.108946		-0.0494843	-0.353096	0.0194153	-0.310359		-0.173381	0.0929073		0.116036	-0.183075	0.151633	-0.213928		-0.0323335	0.0964178
-32.4	-0.0157186	0.451415	-0.0413532	0.108826		0.125792	0.113388		-0.0504789	-0.339948	0.00391987	-0.297615		-0.171031	0.0864567		0.11349	-0.188573	0.139713	-0.205853		-0.0353057	0.0936967
-32.3	-0.0251558	0.457243	-0.048383	0.0887678		0.118118	0.116946		-0.049963	-0.320309	-0.00711931	-0.285415		-0.165702	0.0799888		0.112627	-0.192623	0.136378	-0.199744		-0.0358405	0.0927123
-32.2	-0.0305569	0.463189	-0.0493896	0.0707611		0.113501	0.119511		-0.0479546	-0.295749	-0.012819	-0.274048		-0.157643	0.0739532		0.113001	-0.194897	0.141474	-0.196174		-0.034149	0.093358
-32.1	-0.0318332	0.468926	-0.0445403	0.0560638		0.112154	0.121009		-0.0444456	-0.268343	-0.0124272	-0.263861		-0.147269	0.0689248		0.114332	-0.194855	0.154299	-0.195473		-0.0304243	0.0954619
-32	-0.0291762	0.474026	-0.0343228	0.0462023		0.114182	0.121351		-0.0395793	-0.240257	-0.00567729	-0.254808		-0.13508	0.0653595		0.11654	-0.19204	0.173659	-0.197645		-0.0248715	0.0988296
-31.9	-0.023067	0.478243	-0.0195263	0.042774		0.119606	0.120498		-0.0335346	-0.213408	0.00724819	-0.246511		-0.121551	0.0635012		0.119757	-0.186019	0.198122	-0.20234		-0.01762	0.103238
-31.8	-0.0141946	0.48135	-0.00122704	0.0470557		0.128246	0.118437		-0.0265412	-0.189012	0.0253035	-0.238483		-0.107183	0.0632399		0.124191	-0.176715	0.226093	-0.208758		-0.00879725	0.108413
-31.7	-0.0034359	0.483266	0.0192992	0.0597796		0.139727	0.115257		-0.0190407	-0.167573	0.0467641	-0.230272		-0.0925304	0.0641663		0.130022	-0.164465	0.255872	-0.215896		0.00138325	0.114028
-31.6	0.00819649	0.483772	0.0406689	0.0805741		0.153303	0.111146		-0.0115146	-0.148656	0.0693764	-0.221517		-0.0780778	0.0656566		0.137217	-0.150127	0.285778	-0.22256		0.012577	0.1197
-31.5	0.0195794	0.482445	0.0614237	0.107844		0.167823	0.106412		-0.00447748	-0.131471	0.090664	-0.212325		-0.0644024	0.0670919		0.145487	-0.134739	0.314255	-0.227675		0.024332	0.125015
-31.4	0.0295819	0.47855	0.0800885	0.13889		0.181778	0.101414		0.00160778	-0.11513	0.108294	-0.203064		-0.0520731	0.0679299		0.154229	-0.119641	0.339738	-0.230427		0.0359747	0.129564
-31.3	0.0371074	0.470942	0.0952583	0.170198		0.193376	0.0964482		0.006365	-0.0989187	0.120751	-0.194494		-0.0415742	0.0678973		0.162671	-0.106075	0.360976	-0.230354		0.0468045	0.133016
-31.2	0.0411919	0.458272	0.105683	0.19797		0.200779	0.0916614		0.00964896	-0.0825088	0.127453	-0.187314		-0.0331802	0.0669751		0.169911	-0.0950546	0.377001	-0.227501		0.0560891	0.135157
-31.1	0.0411291	0.439218	0.11029	0.218828		0.202366	0.0870082		0.0115548	-0.0660275	0.128898	-0.182182		-0.0269392	0.0654442		0.175118	-0.0872967	0.387261	-0.222241		0.0632103	0.135913
-31	0.0365123	0.412823	0.108375	0.230374		0.197021	0.0823125		0.0123246	-0.0499089	0.126397	-0.179352		-0.0226348	0.0637291		0.17762	-0.0831247	0.391524	-0.215154		0.0677163	0.135308
-30.9	0.0273855	0.37893	0.0996752	0.231453		0.184361	0.0773993		0.0122646	-0.0346456	0.121957	-0.178696		-0.01978	0.0623107		0.176959	-0.0823137	0.389947	-0.206828		0.0694411	0.133429
-30.8	0.0141807	0.338361	0.0844811	0.222344		0.164842	0.0722104		0.0116537	-0.0205969	0.11749	-0.179642		-0.0177738	0.0614895		0.172981	-0.0841473	0.382923	-0.197659		0.0685244	0.130358
-30.7	-0.00225802	0.293019	0.0636803	0.204352		0.139698	0.0668441		0.0107576	-0.0076874	0.114469	-0.181499		-0.0159899	0.0613712		0.165734	-0.0874938	0.371112	-0.187689		0.0654158	0.126147
-30.6	-0.0207658	0.24578	0.0387567	0.179615		0.110846	0.061546		0.00977335	0.00429428	0.11352	-0.18344		-0.0139631	0.0618271		0.15555	-0.0910131	0.355317	-0.176597		0.0608142	0.120804
-30.5	-0.0400011	0.200023	0.0116472	0.150541		0.0805525	0.0566073		0.00886301	0.0160758	0.114335	-0.18475		-0.011369	0.0625999		0.142968	-0.0932651	0.336546	-0.163817		0.055608	0.114334
-30.4	-0.0585847	0.159123	-0.0154203	0.119558		0.051169	0.0522902		0.00826521	0.0284979	0.115869	-0.185077		-0.00811122	0.0634405		0.128748	-0.0931409	0.315768	-0.148791		0.050646	0.106786
-30.3	-0.0752492	0.125851	-0.0401971	0.0888321		0.0248092	0.0487732		0.00827238	0.0425641	0.116591	-0.184245		-0.00420438	0.0641282		0.113846	-0.0899237	0.294218	-0.131229		0.0467278	0.0983609
-30.2	-0.0889502	0.101977	-0.0606427	0.0603801		0.00319105	0.0461826		0.00933284	0.0590581	0.115258	-0.182477		0.000292985	0.0646509		0.0993256	-0.0834655	0.273009	-0.111437		0.044358	0.0894025
-30.1	-0.0989609	0.0880104	-0.0751958	0.035945		-0.0125503	0.0445865		0.0118133	0.0786456	0.110908	-0.18024		0.00528173	0.0651921		0.086376	-0.0742284	0.253208	-0.0903694		0.0437465	0.0804138
-30	-0.104873	0.0831456	-0.0828403	0.0171139		-0.0218634	0.0439269		0.0160685	0.101614	0.103613	-0.178026		0.0108174	0.0661718		0.0761327	-0.0629613	0.235652	-0.0695928		0.0448077	0.07194
-29.9	-0.1066	0.0855978	-0.0832709	0.00531057		-0.0247406	0.0439738		0.0223605	0.127675	0.0940753	-0.176367		0.016936	0.0680741		0.0695931	-0.0505788	0.220775	-0.0510419		0.0471869	0.0644476
-29.8	-0.104388	0.0929914	-0.0767819	0.00156123		-0.0216543	0.0443156		0.0307261	0.156006	0.0836565	-0.175642		0.0236866	0.071231		0.0674558	-0.0378971	0.208784	-0.0364809		0.0504654	0.0582531
-29.7	-0.0986873	0.102778	-0.0642528	0.00642903		-0.0134333	0.0444882		0.0409082	0.185274	0.0738405	-0.175939		0.0310209	0.0755853		0.0699645	-0.0253019	0.199293	-0.027218		0.0541844	0.0534244
-29.6	-0.0901642	0.112724	-0.0469715	0.0196767		-0.00118375	0.0441816		0.052414	0.213963	0.0659448	-0.177069		0.0388132	0.0807278		0.076943	-0.0126746	0.191739	-0.0236905		0.0580792	0.0499276
-29.5	-0.0796164	0.121188	-0.0265074	0.0403957		0.013865	0.0433886		0.0645468	0.240577	0.0605939	-0.178713		0.0467512	0.0860769		0.0876993	0.000478283	0.18519	-0.025464		0.0619759	0.0476717
-29.4	-0.0679335	0.127226	-0.00452405	0.0670573		0.0304564	0.0424344		0.0763513	0.264075	0.0576804	-0.180281		0.0544564	0.0910729		0.101143	0.0148254	0.178685	-0.0313629		0.0658226	0.0465754
-29.3	-0.0560312	0.130566	0.017353	0.0974779		0.0473414	0.0418581		0.0868431	0.283965	0.056383	-0.181094		0.0615243	0.0953113		0.115923	0.0308637	0.171181	-0.0397846		0.0695458	0.0464848
-29.2	-0.0448181	0.131461	0.0376629	0.129347		0.0634132	0.042185		0.0951178	0.300366	0.0555922	-0.180306		0.0676925	0.0985473		0.130646	0.048699	0.161963	-0.0490524		0.0730639	0.0471918
-29.1	-0.0351163	0.130263	0.0551678	0.160229		0.0776359	0.0435977		0.100493	0.313682	0.0540753	-0.177001		0.0728123	0.100641		0.144066	0.0675914	0.15047	-0.0578269		0.0760751	0.0484416
-29	-0.0276416	0.127324	0.0688712	0.187915		0.0891171	0.0458833		0.102681	0.324492	0.0508461	-0.170215		0.076951	0.101535		0.155132	0.085969	0.136484	-0.0653397		0.0780613	0.0499829
-28.9	-0.0229348	0.122826	0.0780626	0.210473		0.0971067	0.0485507		0.101725	0.333168	0.0454591	-0.159073		0.0803198	0.101207		0.16311	0.101766	0.120019	-0.0712026		0.0784231	0.0515063
-28.8	-0.0213494	0.116674	0.0822543	0.226241		0.100955	0.0510325		0.0980988	0.339819	0.0380017	-0.143105		0.0832036	0.0997213		0.167606	0.112779	0.101313	-0.0755017		0.0765491	0.0527073
-28.7	-0.0230679	0.108552	0.0812158	0.233945		0.100161	0.0528464		0.0924647	0.344293	0.0289661	-0.122191		0.0858832	0.0971911		0.168471	0.117413	0.0805788	-0.0785091		0.0719884	0.0533038
-28.6	-0.0280974	0.0982582	0.0749382	0.232952		0.0945127	0.0536935		0.0856173	0.346524	0.0189002	-0.0969955		0.0885115	0.0939137		0.165758	0.114982	0.0579901	-0.0803567		0.0645933	0.0530938
-28.5	-0.0362612	0.0857154	0.0636658	0.223063		0.0840458	0.0533992		0.0782688	0.346483	0.00821195	-0.0685904		0.0910933	0.0902573		0.15966	0.106263	0.0334103	-0.0809796		0.0545884	0.0520717
-28.4	-0.0472311	0.0712345	0.0479251	0.204824		0.0691881	0.051967		0.0710204	0.344586	-0.00312988	-0.0385431		0.0934834	0.0867574		0.150487	0.0932214	0.00656682	-0.0800819		0.0425483	0.0504574
-28.3	-0.0605253	0.0555387	0.0285126	0.179453		0.0507448	0.0495514		0.0643665	0.34169	-0.0155756	-0.00849511		0.0954964	0.0840295		0.138654	0.0786777	-0.0229844	-0.0770719		0.0293189	0.048687
-28.2	-0.0754693	0.0397371	0.00647479	0.148846		0.0298971	0.0464546		0.0586169	0.338728	-0.0297825	0.0198517		0.0968535	0.0826293		0.124642	0.0656638	-0.0554603	-0.0713715		0.0158685	0.0474428
-28.1	-0.0912544	0.0252342	-0.0168944	0.115392		0.00811935	0.0431095		0.0540288	0.336676	-0.0466383	0.0451384		0.0973012	0.082972		0.109017	0.0565995	-0.0907304	-0.0625362		0.00308747	0.0476033
-28	-0.10692	0.0134854	-0.0401478	0.0817343		-0.012962	0.0400354		0.0508524	0.336114	-0.0665215	0.0663421		0.0966968	0.0851391		0.0924326	0.0529979	-0.127967	-0.0505291		-0.0082664	0.0500066
-27.9	-0.121397	0.00594817	-0.0617892	0.0503443		-0.0317234	0.0377487		0.0493267	0.337097	-0.0893392	0.0827955		0.09497	0.0888946		0.0755566	0.0552227	-0.165574	-0.0358594		-0.0176635	0.0549325
[truncated: 879 more rows]

## Sheet: Figure 2f
	Average sIPSC-cell1 (C1) (in pA)								Average sIPSC-cell2 (C2) (in pA)								sIPSC triggered event average (pA)
[truncated: 1,002 more rows]

## Sheet: Figure 3c
	Cumulative distribution of NNDs
[truncated: 59 more rows]

[truncated: 23 more sheets: Figure 3d-g, Figure 4c, Figure 4d, Figure 5a, Figure 5b, Figure 5c, Figure 5d, Figure 5e, Figure 6b, Figure 7b, Figure 7d, Figure 7e, Suppl Fig2a, Suppl Fig2b, Suppl Fig2c, Suppl Fig2d, Suppl Fig3a-c, Suppl Fig 4b, Suppl Fig4c, Supp Fig 7a-7j …]
